# Supplementary material for: Network pharmacology -based study on the mechanism of traditional Chinese medicine in the treatment of glioblastoma multiforme
Source: BMC Complement Med Ther. 2023 Sep 27;23:342. doi: 10.1186/s12906-023-04174-7 (PMC10523639; doi:10.1186/s12906-023-04174-7)
Supplement: Supplementary file 1 — Additional file 1: Supplementary Table 1. Genes in WGCNA color modules related to the prognosis of GBM patients. [file 12906_2023_4174_MOESM1_ESM.xlsx]

## Sheet: Sheet1
Module	Gene
magenta	C1orf158
magenta	CFAP77
magenta	STOML3
magenta	TGM5
magenta	WDR38
magenta	FAM183A
magenta	C7orf57
magenta	CER1
magenta	FOXJ1
magenta	ARL14EPL
magenta	LRRC18
magenta	C21orf62
magenta	CIBAR2
magenta	HOATZ
magenta	SLC47A2
magenta	ADIG
magenta	FOLR1
magenta	TEKT1
magenta	ANKUB1
magenta	CDHR4
magenta	ERICH3
magenta	C1orf189
magenta	STON1
magenta	SLC16A4
magenta	ADGRD2
magenta	DNAI3
magenta	ZNF474
magenta	C4orf47
magenta	MTTP
magenta	C6orf118
magenta	ZMYND10
magenta	CATIP
magenta	CFAP300
magenta	AGBL2
magenta	DNAH11
magenta	LRRC71
magenta	ECM2
magenta	DNAAF3
magenta	CFAP74
magenta	PIFO
magenta	RIBC1
magenta	CFAP45
magenta	DTHD1
magenta	TCTEX1D1
magenta	PCDHB1
magenta	PHEX
magenta	TEX26
magenta	DNALI1
magenta	NRG4
magenta	RIPOR3
magenta	LRRC46
magenta	BAIAP3
magenta	PPL
magenta	CEP126
magenta	MNS1
magenta	ANKRD53
magenta	STK33
magenta	IGSF5
magenta	LRGUK
red	MMP9
red	POSTN
red	MMP13
red	CAPN6
red	HOXB9
red	PRR32
red	IGF2BP1
red	TGFBI
red	COL1A1
red	GPX8
red	COL4A1
red	MFAP2
red	COL8A1
red	GALNT5
red	LRRC15
red	NR5A2
red	RNASE10
red	BPIFB4
red	NOX4
red	EXOC3L2
red	OR51E1
red	ADAMTS12
red	MXRA5
red	HAS2
red	IGF2BP2
red	PLAU
red	HMGA2
red	COL1A2
red	LOXL2
red	MMP14
red	MMP2
red	GABRR1
red	SERPINH1
red	COL4A2
red	TMEM45A
red	SELE
red	FN1
red	PCOLCE
red	COL6A2
red	LUM
red	SERINC2
red	F2RL2
red	CELSR1
red	MSTN
red	TBX15
red	NMB
red	F2RL3
red	HS3ST3A1
red	TGFB1I1
red	EVA1A
red	CTHRC1
red	COL28A1
red	COL5A1
red	NID1
red	FBN2
red	CD248
red	ENPEP
red	MMP1
red	CCN4
red	FBLIM1
red	EBF2
red	MYH13
red	BPI
red	ITGB3
red	NIBAN1
red	COL6A3
red	BEST3
red	ITGA4
red	EGFLAM
red	ITGA5
red	ADAM12
red	ASPN
red	PLEKHN1
red	XPNPEP2
red	CHST9
red	TSPAN12
red	AQP1
red	LAMC1
red	ANPEP
red	LOXL1
red	CD93
red	UCN2
red	COL22A1
red	ADAMTS15
red	FSTL1
red	PLEKHG2
red	ESM1
red	ACTG2
red	PLVAP
red	COL14A1
red	DCLK3
red	ADAMTS7
red	NID2
red	CYGB
red	PRRX1
red	FCN3
red	COL5A2
red	PXDN
red	CD276
red	ANTXR2
red	SDC1
red	COL6A1
red	TBX2
red	PDIA5
red	ADAMTS16
red	PPP1R3B
red	AKNAD1
red	IGFBP4
red	HSPG2
red	SNAI2
red	FLNA
red	FKBP7
red	FAP
red	SUSD2
red	MASP1
red	PRR33
red	FMO1
red	HMCN1
red	PXDNL
red	SPON2
red	MYOM2
red	LAMA4
red	PHLDA2
red	CILP
red	RUNX1
red	NHSL2
red	SNCAIP
red	BMP1
red	PRSS23
red	POU3F4
red	ASCL1
red	MMP11
red	PDLIM1
red	HES2
red	PTPRZ1
red	TENT5B
red	ITGA1
red	LOXL3
red	FAM20A
red	FNDC3B
red	EMILIN1
red	CALD1
red	DMP1
red	OLFML2B
red	HAPLN3
red	TAGLN
red	RND1
red	PAH
red	OLFML1
red	BFSP1
red	ACTA2
red	HTRA3
red	CNN2
red	EDNRA
red	C1QTNF6
red	PABPC3
red	NDUFA4L2
red	BGN
red	SH3BP5
red	PPP1R1C
red	COL24A1
red	KIRREL1
red	PCOLCE2
red	BCAN
red	COL15A1
red	MYOF
red	VXN
red	KCNE4
red	FZD2
red	MARVELD1
red	LAMB1
red	BNC2
red	ELK3
red	TMEM255A
red	LOXL4
red	RAB27A
