# Supplementary material for: Network pharmacology -based study on the mechanism of traditional Chinese medicine in the treatment of glioblastoma multiforme
Source: BMC Complement Med Ther. 2023 Sep 27;23:342. doi: 10.1186/s12906-023-04174-7 (PMC10523639; doi:10.1186/s12906-023-04174-7)
Supplement: Supplementary file 2 — Additional file 2: Supplementary Table 2. Active ingredients and target genes of YQQYJDF. [file 12906_2023_4174_MOESM2_ESM.xlsx]

## Sheet: Sheet1
Ingredient Symbol	Ingredient Name	Target Gene Name
MOL000006	luteolin	72 kDa type IV collagenase
MOL000006	luteolin	Adenylate cyclase type 2
MOL000006	luteolin	Amyloid beta A4 protein
MOL000006	luteolin	Androgen receptor
MOL000006	luteolin	Baculoviral IAP repeat-containing protein 4
MOL000006	luteolin	Baculoviral IAP repeat-containing protein 5
MOL000006	luteolin	Bcl-2-like protein 1
MOL000006	luteolin	Caspase-3
MOL000006	luteolin	Caspase-7
MOL000006	luteolin	Caspase-9
MOL000006	luteolin	CD40 ligand
MOL000006	luteolin	Cell division protein kinase 4
MOL000006	luteolin	Cellular tumor antigen p53
MOL000006	luteolin	Cyclin-dependent kinase inhibitor 1
MOL000006	luteolin	Dipeptidyl peptidase IV
MOL000006	luteolin	DNA topoisomerase 1
MOL000006	luteolin	DNA topoisomerase 2-alpha
MOL000006	luteolin	E3 ubiquitin-protein ligase Mdm2
MOL000006	luteolin	Epidermal growth factor receptor
MOL000006	luteolin	G1/S-specific cyclin-D1
MOL000006	luteolin	G2/mitotic-specific cyclin-B1
MOL000006	luteolin	Glutathione S-transferase P
MOL000006	luteolin	Heme oxygenase 1
MOL000006	luteolin	Hepatocyte growth factor receptor
MOL000006	luteolin	Induced myeloid leukemia cell differentiation protein Mcl-1
MOL000006	luteolin	Insulin receptor
MOL000006	luteolin	Intercellular adhesion molecule 1
MOL000006	luteolin	Interferon gamma
MOL000006	luteolin	Interleukin-10
MOL000006	luteolin	Interleukin-2
MOL000006	luteolin	Interleukin-4
MOL000006	luteolin	Interleukin-6
MOL000006	luteolin	Interstitial collagenase
MOL000006	luteolin	Kinetochore protein Nuf2
MOL000006	luteolin	Matrix metalloproteinase-9
MOL000006	luteolin	Mitogen-activated protein kinase 1
MOL000006	luteolin	mRNA of PKA Catalytic Subunit C-alpha
MOL000006	luteolin	NF-kappa-B inhibitor alpha
MOL000006	luteolin	Nuclear receptor coactivator 2
MOL000006	luteolin	Peroxisome proliferator-activated receptor gamma
MOL000006	luteolin	Phosphatidylinositol-4,5-bisphosphate 3-kinase catalytic subunit, gamma isoform
MOL000006	luteolin	Proliferating cell nuclear antigen
MOL000006	luteolin	Prostaglandin E synthase
MOL000006	luteolin	Prostaglandin G/H synthase 1
MOL000006	luteolin	Prostaglandin G/H synthase 2
MOL000006	luteolin	RAC-alpha serine/threonine-protein kinase
MOL000006	luteolin	Receptor tyrosine-protein kinase erbB-2
MOL000006	luteolin	Retinoblastoma-associated protein
MOL000006	luteolin	Solute carrier family 2, facilitated glucose transporter member 4
MOL000006	luteolin	Transcription factor p65
MOL000006	luteolin	Trypsin-1
MOL000006	luteolin	Tumor necrosis factor
MOL000006	luteolin	Tyrosinase
MOL000006	luteolin	Vascular endothelial growth factor A
MOL000006	luteolin	Xanthine dehydrogenase/oxidase
MOL000071	L-Histidine	Prostaglandin G/H synthase 1
MOL000071	L-Histidine	Prostaglandin G/H synthase 2
MOL000098	quercetin	26S proteasome non-ATPase regulatory subunit 3
MOL000098	quercetin	72 kDa type IV collagenase
MOL000098	quercetin	78 kDa glucose-regulated protein
MOL000098	quercetin	Acetylcholinesterase
MOL000098	quercetin	Acetyl-CoA carboxylase 1
MOL000098	quercetin	Activator of 90 kDa heat shock protein ATPase homolog 1
MOL000098	quercetin	Aldose reductase
MOL000098	quercetin	Amine oxidase [flavin-containing] B
MOL000098	quercetin	Androgen receptor
MOL000098	quercetin	Apoptosis regulator BAX
MOL000098	quercetin	Apoptosis regulator Bcl-2
MOL000098	quercetin	Arachidonate 5-lipoxygenase
MOL000098	quercetin	Aryl hydrocarbon receptor
MOL000098	quercetin	ATP-binding cassette sub-family G member 2
MOL000098	quercetin	Baculoviral IAP repeat-containing protein 5
MOL000098	quercetin	Bcl-2-like protein 1
MOL000098	quercetin	Beta-2 adrenergic receptor
MOL000098	quercetin	Caspase-3
MOL000098	quercetin	Caspase-8
MOL000098	quercetin	Caspase-9
MOL000098	quercetin	Cathepsin D
MOL000098	quercetin	Caveolin-1
MOL000098	quercetin	C-C motif chemokine 2
MOL000098	quercetin	CD40 ligand
MOL000098	quercetin	Cell division control protein 2 homolog
MOL000098	quercetin	Cellular tumor antigen p53
MOL000098	quercetin	Claudin-4
MOL000098	quercetin	Coagulation factor VII
MOL000098	quercetin	Coagulation factor Xa
MOL000098	quercetin	Collagen alpha-1(I) chain
MOL000098	quercetin	Collagen alpha-1(III) chain
MOL000098	quercetin	C-reactive protein
MOL000098	quercetin	C-X-C motif chemokine 10
MOL000098	quercetin	C-X-C motif chemokine 11
MOL000098	quercetin	C-X-C motif chemokine 2
MOL000098	quercetin	Cyclin-dependent kinase inhibitor 1
MOL000098	quercetin	Cyclin-dependent kinase inhibitor 2A, isoforms 1/2/3
MOL000098	quercetin	Cytochrome P450 1A1
MOL000098	quercetin	Cytochrome P450 1A2
MOL000098	quercetin	Cytochrome P450 1B1
MOL000098	quercetin	Cytochrome P450 3A4
MOL000098	quercetin	DDB1- and CUL4-associated factor 5
MOL000098	quercetin	Dipeptidyl peptidase IV
MOL000098	quercetin	DNA topoisomerase 1
MOL000098	quercetin	DNA topoisomerase 2-alpha
MOL000098	quercetin	DNA topoisomerase II
MOL000098	quercetin	Dual oxidase 2
MOL000098	quercetin	Epidermal growth factor receptor
MOL000098	quercetin	E-selectin
MOL000098	quercetin	Estrogen sulfotransferase
MOL000098	quercetin	ETS domain-containing protein Elk-1
MOL000098	quercetin	Eukaryotic translation initiation factor 6
MOL000098	quercetin	G1/S-specific cyclin-D1
MOL000098	quercetin	G2/mitotic-specific cyclin-B1
MOL000098	quercetin	Gamma-aminobutyric acid receptor subunit alpha-1
MOL000098	quercetin	Gap junction alpha-1 protein
MOL000098	quercetin	Glutathione S-transferase Mu 1
MOL000098	quercetin	Glutathione S-transferase Mu 2
MOL000098	quercetin	Glutathione S-transferase P
MOL000098	quercetin	Heat shock factor protein 1
MOL000098	quercetin	Heat shock protein beta-1
MOL000098	quercetin	Heme oxygenase 1
MOL000098	quercetin	Hexokinase-2
MOL000098	quercetin	Homeobox protein Nkx-3.1
MOL000098	quercetin	Hyaluronan synthase 2
MOL000098	quercetin	Hypoxia-inducible factor 1-alpha
MOL000098	quercetin	Inhibitor of nuclear factor kappa-B kinase subunit alpha
MOL000098	quercetin	Insulin receptor
MOL000098	quercetin	Insulin-like growth factor II
MOL000098	quercetin	Insulin-like growth factor-binding protein 3
MOL000098	quercetin	Intercellular adhesion molecule 1
MOL000098	quercetin	Interferon gamma
MOL000098	quercetin	Interferon regulatory factor 1
MOL000098	quercetin	Interleukin-1 alpha
MOL000098	quercetin	Interleukin-1 beta
MOL000098	quercetin	Interleukin-10
MOL000098	quercetin	Interleukin-2
MOL000098	quercetin	Interleukin-6
MOL000098	quercetin	Interleukin-8
MOL000098	quercetin	Interstitial collagenase
MOL000098	quercetin	Maltase-glucoamylase, intestinal
MOL000098	quercetin	Matrix metalloproteinase-9
MOL000098	quercetin	Mitogen-activated protein kinase 1
MOL000098	quercetin	mRNA of PKA Catalytic Subunit C-alpha
MOL000098	quercetin	Myc proto-oncogene protein
MOL000098	quercetin	Myeloperoxidase
MOL000098	quercetin	NAD(P)H dehydrogenase [quinone] 1
MOL000098	quercetin	NADPH--cytochrome P450 reductase
MOL000098	quercetin	Neutrophil cytosol factor 1
MOL000098	quercetin	NF-kappa-B inhibitor alpha
MOL000098	quercetin	Nitric oxide synthase, endothelial
MOL000098	quercetin	Nitric-oxide synthase, endothelial
MOL000098	quercetin	Nuclear factor erythroid 2-related factor 2
MOL000098	quercetin	Nuclear receptor coactivator 2
MOL000098	quercetin	Nuclear receptor subfamily 1 group I member 2
MOL000098	quercetin	Nuclear receptor subfamily 1 group I member 3
MOL000098	quercetin	Ornithine decarboxylase
MOL000098	quercetin	Osteopontin
MOL000098	quercetin	Peroxidase C1A
MOL000098	quercetin	Peroxisome proliferator activated receptor gamma
MOL000098	quercetin	Peroxisome proliferator-activated receptor alpha
MOL000098	quercetin	Peroxisome proliferator-activated receptor delta
MOL000098	quercetin	Peroxisome proliferator-activated receptor gamma
MOL000098	quercetin	Phosphatidylinositol-3,4,5-trisphosphate 3-phosphatase and dual-specificity protein phosphatase PTEN
MOL000098	quercetin	Phosphatidylinositol-4,5-bisphosphate 3-kinase catalytic subunit, gamma isoform
MOL000098	quercetin	Plasminogen activator inhibitor 1
MOL000098	quercetin	Poly [ADP-ribose] polymerase 1
MOL000098	quercetin	Potassium voltage-gated channel subfamily H member 2
MOL000098	quercetin	Probable E3 ubiquitin-protein ligase HERC5
MOL000098	quercetin	Procollagen C-endopeptidase enhancer 1
MOL000098	quercetin	Pro-epidermal growth factor
MOL000098	quercetin	Prostaglandin E2 receptor EP3 subtype
MOL000098	quercetin	Prostaglandin G/H synthase 1
MOL000098	quercetin	Prostaglandin G/H synthase 2
MOL000098	quercetin	Prostatic acid phosphatase
MOL000098	quercetin	Protein CBFA2T1
MOL000098	quercetin	Protein kinase C alpha type
MOL000098	quercetin	Protein kinase C beta type
MOL000098	quercetin	Proto-oncogene c-Fos
MOL000098	quercetin	Puromycin-sensitive aminopeptidase
MOL000098	quercetin	RAC-alpha serine/threonine-protein kinase
MOL000098	quercetin	RAF proto-oncogene serine/threonine-protein kinase
MOL000098	quercetin	Ras association domain-containing protein 1
MOL000098	quercetin	Ras GTPase-activating protein 1
MOL000098	quercetin	Receptor tyrosine-protein kinase erbB-2
MOL000098	quercetin	Receptor tyrosine-protein kinase erbB-3
MOL000098	quercetin	Retinoblastoma-associated protein
MOL000098	quercetin	Retinoic acid receptor RXR-alpha
MOL000098	quercetin	Runt-related transcription factor 2
MOL000098	quercetin	Serine/threonine-protein kinase Chk2
MOL000098	quercetin	Serum paraoxonase/arylesterase 1
MOL000098	quercetin	Signal transducer and activator of transcription 1-alpha/beta
MOL000098	quercetin	Sodium channel protein type 5 subunit alpha
MOL000098	quercetin	Solute carrier family 2, facilitated glucose transporter member 4
MOL000098	quercetin	Stromelysin-1
MOL000098	quercetin	Superoxide dismutase [Cu-Zn]
MOL000098	quercetin	Thrombomodulin
MOL000098	quercetin	Tissue factor
MOL000098	quercetin	Tissue-type plasminogen activator
MOL000098	quercetin	Transcription factor E2F1
MOL000098	quercetin	Transcription factor E2F2
MOL000098	quercetin	Transcription factor p65
MOL000098	quercetin	Transforming growth factor beta-1
MOL000098	quercetin	Trypsin-1
MOL000098	quercetin	Tumor necrosis factor
MOL000098	quercetin	Type I iodothyronine deiodinase
MOL000098	quercetin	Urokinase-type plasminogen activator
MOL000098	quercetin	Vascular cell adhesion protein 1
MOL000098	quercetin	Vascular endothelial growth factor A
MOL000098	quercetin	Xanthine dehydrogenase/oxidase
MOL000211	Mairin	Progesterone receptor
MOL000239	Jaranol	Androgen receptor
MOL000239	Jaranol	Calmodulin
MOL000239	Jaranol	Cell division protein kinase 2
MOL000239	Jaranol	Dipeptidyl peptidase IV
MOL000239	Jaranol	Estrogen receptor beta
MOL000239	Jaranol	Nitric oxide synthase, inducible
MOL000239	Jaranol	Nuclear receptor coactivator 2
MOL000239	Jaranol	Prostaglandin G/H synthase 1
MOL000239	Jaranol	Prostaglandin G/H synthase 2
MOL000239	Jaranol	Serine/threonine-protein kinase Chk1
MOL000239	Jaranol	Sodium channel protein type 5 subunit alpha
MOL000239	Jaranol	Trypsin-1
MOL000296	hederagenin	Alcohol dehydrogenase 1B
MOL000296	hederagenin	Alcohol dehydrogenase 1C
MOL000296	hederagenin	Alpha-1B adrenergic receptor
MOL000296	hederagenin	CGMP-inhibited 3',5'-cyclic phosphodiesterase A
MOL000296	hederagenin	Gamma-aminobutyric acid receptor subunit alpha-1
MOL000296	hederagenin	Gamma-aminobutyric-acid receptor alpha-2 subunit
MOL000296	hederagenin	Gamma-aminobutyric-acid receptor alpha-3 subunit
MOL000296	hederagenin	Gamma-aminobutyric-acid receptor alpha-5 subunit
MOL000296	hederagenin	Gamma-aminobutyric-acid receptor subunit alpha-6
MOL000296	hederagenin	Glutamate receptor 2
MOL000296	hederagenin	Ig gamma-1 chain C region
MOL000296	hederagenin	Lysozyme
MOL000296	hederagenin	Muscarinic acetylcholine receptor M1
MOL000296	hederagenin	Muscarinic acetylcholine receptor M2
MOL000296	hederagenin	Muscarinic acetylcholine receptor M3
MOL000296	hederagenin	Nuclear receptor coactivator 2
MOL000296	hederagenin	Progesterone receptor
MOL000296	hederagenin	Prostaglandin G/H synthase 1
MOL000296	hederagenin	Prostaglandin G/H synthase 2
MOL000296	hederagenin	Retinoic acid receptor RXR-alpha
MOL000296	hederagenin	Sodium channel protein type 5 subunit alpha
MOL000296	hederagenin	Sodium-dependent noradrenaline transporter
MOL000354	isorhamnetin	Acetylcholinesterase
MOL000354	isorhamnetin	Aldose reductase
MOL000354	isorhamnetin	Amine oxidase [flavin-containing] B
MOL000354	isorhamnetin	Androgen receptor
MOL000354	isorhamnetin	Calmodulin
MOL000354	isorhamnetin	Cell division protein kinase 2
MOL000354	isorhamnetin	Coagulation factor VII
MOL000354	isorhamnetin	Cyclin-A2
MOL000354	isorhamnetin	Dipeptidyl peptidase IV
MOL000354	isorhamnetin	Estrogen receptor
MOL000354	isorhamnetin	Estrogen receptor beta
MOL000354	isorhamnetin	Gamma-aminobutyric acid receptor subunit alpha-1
MOL000354	isorhamnetin	Glutamate receptor 2
MOL000354	isorhamnetin	Glycogen phosphorylase, muscle form
MOL000354	isorhamnetin	Glycogen synthase kinase-3 beta
MOL000354	isorhamnetin	Mitogen-activated protein kinase 14
MOL000354	isorhamnetin	mRNA of PKA Catalytic Subunit C-alpha
MOL000354	isorhamnetin	mRNA of Protein-tyrosine phosphatase, non-receptor type 1
MOL000354	isorhamnetin	Neutrophil cytosol factor 1
MOL000354	isorhamnetin	Nitric oxide synthase, inducible
MOL000354	isorhamnetin	Nitric-oxide synthase, endothelial
MOL000354	isorhamnetin	Nuclear receptor coactivator 1
MOL000354	isorhamnetin	Nuclear receptor coactivator 2
MOL000354	isorhamnetin	Oxidized low-density lipoprotein receptor 1
MOL000354	isorhamnetin	Peroxisome proliferator activated receptor delta
MOL000354	isorhamnetin	Peroxisome proliferator activated receptor gamma
MOL000354	isorhamnetin	Phosphatidylinositol-4,5-bisphosphate 3-kinase catalytic subunit, gamma isoform
MOL000354	isorhamnetin	Prostaglandin G/H synthase 1
MOL000354	isorhamnetin	Prostaglandin G/H synthase 2
MOL000354	isorhamnetin	Proto-oncogene serine/threonine-protein kinase Pim-1
MOL000354	isorhamnetin	Serine/threonine-protein kinase Chk1
MOL000354	isorhamnetin	Transcription factor p65
MOL000354	isorhamnetin	Trypsin-1
MOL000354	isorhamnetin	Xanthine dehydrogenase/oxidase
MOL000358	beta-sitosterol	5-hydroxytryptamine 2A receptor
MOL000358	beta-sitosterol	Alpha-1A adrenergic receptor
MOL000358	beta-sitosterol	Alpha-1B adrenergic receptor
MOL000358	beta-sitosterol	Apoptosis regulator BAX
MOL000358	beta-sitosterol	Apoptosis regulator Bcl-2
MOL000358	beta-sitosterol	Beta-2 adrenergic receptor
MOL000358	beta-sitosterol	Caspase-3
MOL000358	beta-sitosterol	Caspase-8
MOL000358	beta-sitosterol	Caspase-9
MOL000358	beta-sitosterol	CGMP-inhibited 3',5'-cyclic phosphodiesterase A
MOL000358	beta-sitosterol	Dopamine D1 receptor
MOL000358	beta-sitosterol	Gamma-aminobutyric acid receptor subunit alpha-1
MOL000358	beta-sitosterol	Gamma-aminobutyric-acid receptor alpha-2 subunit
MOL000358	beta-sitosterol	Gamma-aminobutyric-acid receptor alpha-3 subunit
MOL000358	beta-sitosterol	Gamma-aminobutyric-acid receptor alpha-5 subunit
MOL000358	beta-sitosterol	Microtubule-associated protein 2
MOL000358	beta-sitosterol	mRNA of PKA Catalytic Subunit C-alpha
MOL000358	beta-sitosterol	Muscarinic acetylcholine receptor M1
MOL000358	beta-sitosterol	Muscarinic acetylcholine receptor M2
MOL000358	beta-sitosterol	Muscarinic acetylcholine receptor M3
MOL000358	beta-sitosterol	Muscarinic acetylcholine receptor M4
MOL000358	beta-sitosterol	Mu-type opioid receptor
MOL000358	beta-sitosterol	Neuronal acetylcholine receptor protein, alpha-7 chain
MOL000358	beta-sitosterol	Neuronal acetylcholine receptor subunit alpha-2
MOL000358	beta-sitosterol	Nuclear receptor coactivator 2
MOL000358	beta-sitosterol	Phosphatidylinositol-4,5-bisphosphate 3-kinase catalytic subunit, gamma isoform
MOL000358	beta-sitosterol	Potassium voltage-gated channel subfamily H member 2
MOL000358	beta-sitosterol	Progesterone receptor
MOL000358	beta-sitosterol	Prostaglandin G/H synthase 1
MOL000358	beta-sitosterol	Prostaglandin G/H synthase 2
MOL000358	beta-sitosterol	Protein kinase C alpha type
MOL000358	beta-sitosterol	Serum paraoxonase/arylesterase 1
MOL000358	beta-sitosterol	Sodium channel protein type 5 subunit alpha
MOL000358	beta-sitosterol	Sodium-dependent serotonin transporter
MOL000358	beta-sitosterol	Transforming growth factor beta-1
MOL000359	sitosterol	Mineralocorticoid receptor
MOL000359	sitosterol	Nuclear receptor coactivator 2
MOL000359	sitosterol	Progesterone receptor
MOL000371	3,9-di-O-methylnissolin	5-hydroxytryptamine receptor 3A
MOL000371	3,9-di-O-methylnissolin	Acetylcholinesterase
MOL000371	3,9-di-O-methylnissolin	Alpha-1B adrenergic receptor
MOL000371	3,9-di-O-methylnissolin	Alpha-1D adrenergic receptor
MOL000371	3,9-di-O-methylnissolin	Alpha-2C adrenergic receptor
MOL000371	3,9-di-O-methylnissolin	Beta-1 adrenergic receptor
MOL000371	3,9-di-O-methylnissolin	Beta-2 adrenergic receptor
MOL000371	3,9-di-O-methylnissolin	Calmodulin
MOL000371	3,9-di-O-methylnissolin	CGMP-inhibited 3',5'-cyclic phosphodiesterase A
MOL000371	3,9-di-O-methylnissolin	Estrogen receptor
MOL000371	3,9-di-O-methylnissolin	Gamma-aminobutyric acid receptor subunit alpha-1
MOL000371	3,9-di-O-methylnissolin	Muscarinic acetylcholine receptor M1
MOL000371	3,9-di-O-methylnissolin	Muscarinic acetylcholine receptor M3
MOL000371	3,9-di-O-methylnissolin	Mu-type opioid receptor
MOL000371	3,9-di-O-methylnissolin	Nitric oxide synthase, inducible
MOL000371	3,9-di-O-methylnissolin	Nitric-oxide synthase, endothelial
MOL000371	3,9-di-O-methylnissolin	Nuclear receptor coactivator 2
MOL000371	3,9-di-O-methylnissolin	Prostaglandin G/H synthase 1
MOL000371	3,9-di-O-methylnissolin	Prostaglandin G/H synthase 2
MOL000371	3,9-di-O-methylnissolin	Retinoic acid receptor RXR-alpha
MOL000371	3,9-di-O-methylnissolin	Sodium channel protein type 5 subunit alpha
MOL000371	3,9-di-O-methylnissolin	Trypsin-1
MOL000378	7-O-methylisomucronulatol	5-hydroxytryptamine 2A receptor
MOL000378	7-O-methylisomucronulatol	Alpha-1A adrenergic receptor
MOL000378	7-O-methylisomucronulatol	Alpha-1B adrenergic receptor
MOL000378	7-O-methylisomucronulatol	Alpha-1D adrenergic receptor
MOL000378	7-O-methylisomucronulatol	Alpha-2C adrenergic receptor
MOL000378	7-O-methylisomucronulatol	Androgen receptor
MOL000378	7-O-methylisomucronulatol	Beta-1 adrenergic receptor
MOL000378	7-O-methylisomucronulatol	Beta-2 adrenergic receptor
MOL000378	7-O-methylisomucronulatol	Calcium-activated potassium channel subunit alpha 1
MOL000378	7-O-methylisomucronulatol	Calmodulin
MOL000378	7-O-methylisomucronulatol	Cell division protein kinase 2
MOL000378	7-O-methylisomucronulatol	CGMP-inhibited 3',5'-cyclic phosphodiesterase A
MOL000378	7-O-methylisomucronulatol	Coagulation factor Xa
MOL000378	7-O-methylisomucronulatol	Cyclin-A2
MOL000378	7-O-methylisomucronulatol	Delta-type opioid receptor
MOL000378	7-O-methylisomucronulatol	Dipeptidyl peptidase IV
MOL000378	7-O-methylisomucronulatol	Dopamine D1 receptor
MOL000378	7-O-methylisomucronulatol	Estrogen receptor
MOL000378	7-O-methylisomucronulatol	Estrogen receptor beta
MOL000378	7-O-methylisomucronulatol	Gamma-aminobutyric acid receptor subunit alpha-1
MOL000378	7-O-methylisomucronulatol	Glycogen synthase kinase-3 beta
MOL000378	7-O-methylisomucronulatol	Mitogen-activated protein kinase 14
MOL000378	7-O-methylisomucronulatol	mRNA of PKA Catalytic Subunit C-alpha
MOL000378	7-O-methylisomucronulatol	Muscarinic acetylcholine receptor M1
MOL000378	7-O-methylisomucronulatol	Muscarinic acetylcholine receptor M2
MOL000378	7-O-methylisomucronulatol	Muscarinic acetylcholine receptor M3
MOL000378	7-O-methylisomucronulatol	Muscarinic acetylcholine receptor M4
MOL000378	7-O-methylisomucronulatol	Muscarinic acetylcholine receptor M5
MOL000378	7-O-methylisomucronulatol	Nitric oxide synthase, inducible
MOL000378	7-O-methylisomucronulatol	Nitric-oxide synthase, endothelial
MOL000378	7-O-methylisomucronulatol	Nuclear receptor coactivator 2
MOL000378	7-O-methylisomucronulatol	Peroxisome proliferator activated receptor gamma
MOL000378	7-O-methylisomucronulatol	Potassium voltage-gated channel subfamily H member 2
MOL000378	7-O-methylisomucronulatol	Prostaglandin G/H synthase 1
MOL000378	7-O-methylisomucronulatol	Prostaglandin G/H synthase 2
MOL000378	7-O-methylisomucronulatol	Proto-oncogene serine/threonine-protein kinase Pim-1
MOL000378	7-O-methylisomucronulatol	Retinoic acid receptor RXR-alpha
MOL000378	7-O-methylisomucronulatol	Retinoic acid receptor RXR-beta
MOL000378	7-O-methylisomucronulatol	Serine/threonine-protein kinase Chk1
MOL000378	7-O-methylisomucronulatol	Sodium channel protein type 5 subunit alpha
MOL000378	7-O-methylisomucronulatol	Sodium-dependent dopamine transporter
MOL000378	7-O-methylisomucronulatol	Sodium-dependent serotonin transporter
MOL000378	7-O-methylisomucronulatol	Trypsin-1
MOL000379	9,10-dimethoxypterocarpan-3-O-β-D-glucoside	DNA topoisomerase II
MOL000379	9,10-dimethoxypterocarpan-3-O-β-D-glucoside	Nuclear receptor coactivator 2
MOL000379	9,10-dimethoxypterocarpan-3-O-β-D-glucoside	Prostaglandin G/H synthase 2
MOL000380	(6aR,11aR)-9,10-dimethoxy-6a,11a-dihydro-6H-benzofurano[3,2-c]chromen-3-ol	5-hydroxytryptamine receptor 3A
MOL000380	(6aR,11aR)-9,10-dimethoxy-6a,11a-dihydro-6H-benzofurano[3,2-c]chromen-3-ol	Acetylcholinesterase
MOL000380	(6aR,11aR)-9,10-dimethoxy-6a,11a-dihydro-6H-benzofurano[3,2-c]chromen-3-ol	Alpha-1B adrenergic receptor
MOL000380	(6aR,11aR)-9,10-dimethoxy-6a,11a-dihydro-6H-benzofurano[3,2-c]chromen-3-ol	Alpha-1D adrenergic receptor
MOL000380	(6aR,11aR)-9,10-dimethoxy-6a,11a-dihydro-6H-benzofurano[3,2-c]chromen-3-ol	Beta-2 adrenergic receptor
MOL000380	(6aR,11aR)-9,10-dimethoxy-6a,11a-dihydro-6H-benzofurano[3,2-c]chromen-3-ol	Calmodulin
MOL000380	(6aR,11aR)-9,10-dimethoxy-6a,11a-dihydro-6H-benzofurano[3,2-c]chromen-3-ol	Estrogen receptor
MOL000380	(6aR,11aR)-9,10-dimethoxy-6a,11a-dihydro-6H-benzofurano[3,2-c]chromen-3-ol	Gamma-aminobutyric acid receptor subunit alpha-1
MOL000380	(6aR,11aR)-9,10-dimethoxy-6a,11a-dihydro-6H-benzofurano[3,2-c]chromen-3-ol	Muscarinic acetylcholine receptor M1
MOL000380	(6aR,11aR)-9,10-dimethoxy-6a,11a-dihydro-6H-benzofurano[3,2-c]chromen-3-ol	Muscarinic acetylcholine receptor M3
MOL000380	(6aR,11aR)-9,10-dimethoxy-6a,11a-dihydro-6H-benzofurano[3,2-c]chromen-3-ol	Muscarinic acetylcholine receptor M4
MOL000380	(6aR,11aR)-9,10-dimethoxy-6a,11a-dihydro-6H-benzofurano[3,2-c]chromen-3-ol	Neuronal acetylcholine receptor protein, alpha-7 chain
MOL000380	(6aR,11aR)-9,10-dimethoxy-6a,11a-dihydro-6H-benzofurano[3,2-c]chromen-3-ol	Nitric oxide synthase, inducible
MOL000380	(6aR,11aR)-9,10-dimethoxy-6a,11a-dihydro-6H-benzofurano[3,2-c]chromen-3-ol	Nuclear receptor coactivator 1
MOL000380	(6aR,11aR)-9,10-dimethoxy-6a,11a-dihydro-6H-benzofurano[3,2-c]chromen-3-ol	Nuclear receptor coactivator 2
MOL000380	(6aR,11aR)-9,10-dimethoxy-6a,11a-dihydro-6H-benzofurano[3,2-c]chromen-3-ol	Prostaglandin G/H synthase 1
MOL000380	(6aR,11aR)-9,10-dimethoxy-6a,11a-dihydro-6H-benzofurano[3,2-c]chromen-3-ol	Prostaglandin G/H synthase 2
MOL000380	(6aR,11aR)-9,10-dimethoxy-6a,11a-dihydro-6H-benzofurano[3,2-c]chromen-3-ol	Retinoic acid receptor RXR-alpha
MOL000380	(6aR,11aR)-9,10-dimethoxy-6a,11a-dihydro-6H-benzofurano[3,2-c]chromen-3-ol	Sodium channel protein type 5 subunit alpha
MOL000380	(6aR,11aR)-9,10-dimethoxy-6a,11a-dihydro-6H-benzofurano[3,2-c]chromen-3-ol	Trypsin-1
MOL000387	Bifendate	Calcium-activated potassium channel subunit alpha 1
MOL000387	Bifendate	DNA topoisomerase II
MOL000387	Bifendate	Hepatocyte growth factor receptor
MOL000387	Bifendate	Prostaglandin G/H synthase 1
MOL000387	Bifendate	Prostaglandin G/H synthase 2
MOL000387	Bifendate	Vascular endothelial growth factor receptor 2
MOL000392	formononetin	3 beta-hydroxysteroid dehydrogenase/Delta 5-->4-isomerase type 1
MOL000392	formononetin	3 beta-hydroxysteroid dehydrogenase/Delta 5-->4-isomerase type 2
MOL000392	formononetin	Acetylcholinesterase
MOL000392	formononetin	Alpha-1A adrenergic receptor
MOL000392	formononetin	Amine oxidase [flavin-containing] B
MOL000392	formononetin	Androgen receptor
MOL000392	formononetin	ATP synthase subunit beta, mitochondrial
MOL000392	formononetin	Beta-2 adrenergic receptor
MOL000392	formononetin	Beta-lactamase
MOL000392	formononetin	Calmodulin
MOL000392	formononetin	cAMP-dependent protein kinase inhibitor alpha
MOL000392	formononetin	Cell division protein kinase 2
MOL000392	formononetin	CGMP-inhibited 3',5'-cyclic phosphodiesterase A
MOL000392	formononetin	Cyclin-A2
MOL000392	formononetin	Dipeptidyl peptidase IV
MOL000392	formononetin	Estrogen receptor
MOL000392	formononetin	Estrogen receptor beta
MOL000392	formononetin	Glycogen synthase kinase-3 beta
MOL000392	formononetin	Interleukin-4
MOL000392	formononetin	Mitogen-activated protein kinase 14
MOL000392	formononetin	mRNA of PKA Catalytic Subunit C-alpha
MOL000392	formononetin	Muscarinic acetylcholine receptor M1
MOL000392	formononetin	NAD-dependent deacetylase sirtuin-1
MOL000392	formononetin	NADH-ubiquinone oxidoreductase chain 6
MOL000392	formononetin	Nitric oxide synthase, inducible
MOL000392	formononetin	Nitric-oxide synthase, endothelial
MOL000392	formononetin	Peroxisome proliferator activated receptor gamma
MOL000392	formononetin	Peroxisome proliferator-activated receptor gamma
MOL000392	formononetin	Prostaglandin G/H synthase 1
MOL000392	formononetin	Prostaglandin G/H synthase 2
MOL000392	formononetin	Proto-oncogene serine/threonine-protein kinase Pim-1
MOL000392	formononetin	Retinoic acid receptor RXR-alpha
MOL000392	formononetin	Serine/threonine-protein kinase Chk1
MOL000392	formononetin	Sodium-dependent dopamine transporter
MOL000392	formononetin	Sodium-dependent serotonin transporter
MOL000392	formononetin	Trypsin-1
MOL000417	Calycosin	Androgen receptor
MOL000417	Calycosin	Beta-2 adrenergic receptor
MOL000417	Calycosin	Calmodulin
MOL000417	Calycosin	Cell division protein kinase 2
MOL000417	Calycosin	CGMP-inhibited 3',5'-cyclic phosphodiesterase A
MOL000417	Calycosin	Cyclin-A2
MOL000417	Calycosin	Dipeptidyl peptidase IV
MOL000417	Calycosin	Estrogen receptor
MOL000417	Calycosin	Estrogen receptor beta
MOL000417	Calycosin	Glycogen synthase kinase-3 beta
MOL000417	Calycosin	Mitogen-activated protein kinase 14
MOL000417	Calycosin	mRNA of PKA Catalytic Subunit C-alpha
MOL000417	Calycosin	Nitric oxide synthase, inducible
MOL000417	Calycosin	Nuclear receptor coactivator 2
MOL000417	Calycosin	Peroxisome proliferator activated receptor gamma
MOL000417	Calycosin	Prostaglandin G/H synthase 1
MOL000417	Calycosin	Prostaglandin G/H synthase 2
MOL000417	Calycosin	Proto-oncogene serine/threonine-protein kinase Pim-1
MOL000417	Calycosin	Retinoic acid receptor RXR-alpha
MOL000417	Calycosin	Serine/threonine-protein kinase Chk1
MOL000417	Calycosin	Trypsin-1
MOL000422	kaempferol	26S proteasome non-ATPase regulatory subunit 3
MOL000422	kaempferol	Acetylcholinesterase
MOL000422	kaempferol	Activator of 90 kDa heat shock protein ATPase homolog 1
MOL000422	kaempferol	Aldo-keto reductase family 1 member C3
MOL000422	kaempferol	Alpha-1B adrenergic receptor
MOL000422	kaempferol	Androgen receptor
MOL000422	kaempferol	Antileukoproteinase
MOL000422	kaempferol	Apoptosis regulator BAX
MOL000422	kaempferol	Apoptosis regulator Bcl-2
MOL000422	kaempferol	Arachidonate 5-lipoxygenase
MOL000422	kaempferol	Aryl hydrocarbon receptor
MOL000422	kaempferol	Calmodulin
MOL000422	kaempferol	Caspase-3
MOL000422	kaempferol	Cell division control protein 2 homolog
MOL000422	kaempferol	Coagulation factor VII
MOL000422	kaempferol	Cytochrome P450 1A1
MOL000422	kaempferol	Cytochrome P450 1A2
MOL000422	kaempferol	Cytochrome P450 1B1
MOL000422	kaempferol	Cytochrome P450 3A4
MOL000422	kaempferol	Dipeptidyl peptidase IV
MOL000422	kaempferol	DNA topoisomerase II
MOL000422	kaempferol	E-selectin
MOL000422	kaempferol	Gamma-aminobutyric acid receptor subunit alpha-1
MOL000422	kaempferol	Gamma-aminobutyric-acid receptor alpha-2 subunit
MOL000422	kaempferol	Glutathione S-transferase Mu 1
MOL000422	kaempferol	Glutathione S-transferase Mu 2
MOL000422	kaempferol	Glutathione S-transferase P
MOL000422	kaempferol	Heme oxygenase 1
MOL000422	kaempferol	Hyaluronan synthase 2
MOL000422	kaempferol	Inhibitor of nuclear factor kappa-B kinase subunit beta
MOL000422	kaempferol	Insulin receptor
MOL000422	kaempferol	Intercellular adhesion molecule 1
MOL000422	kaempferol	Interstitial collagenase
MOL000422	kaempferol	Mitogen-activated protein kinase 8
MOL000422	kaempferol	mRNA of PKA Catalytic Subunit C-alpha
MOL000422	kaempferol	Muscarinic acetylcholine receptor M1
MOL000422	kaempferol	Muscarinic acetylcholine receptor M2
MOL000422	kaempferol	Nitric oxide synthase, inducible
MOL000422	kaempferol	Nitric-oxide synthase, endothelial
MOL000422	kaempferol	Nuclear receptor coactivator 2
MOL000422	kaempferol	Nuclear receptor subfamily 1 group I member 2
MOL000422	kaempferol	Nuclear receptor subfamily 1 group I member 3
MOL000422	kaempferol	Peroxidase C1A
MOL000422	kaempferol	Peroxisome proliferator activated receptor gamma
MOL000422	kaempferol	Peroxisome proliferator-activated receptor gamma
MOL000422	kaempferol	Phosphatidylinositol-4,5-bisphosphate 3-kinase catalytic subunit, gamma isoform
MOL000422	kaempferol	Progesterone receptor
MOL000422	kaempferol	Prostaglandin G/H synthase 1
MOL000422	kaempferol	Prostaglandin G/H synthase 2
MOL000422	kaempferol	RAC-alpha serine/threonine-protein kinase
MOL000422	kaempferol	Serine/threonine-protein phosphatase 2B catalytic subunit alpha isoform
MOL000422	kaempferol	Signal transducer and activator of transcription 1-alpha/beta
MOL000422	kaempferol	Sodium-dependent noradrenaline transporter
MOL000422	kaempferol	Solute carrier family 2, facilitated glucose transporter member 4
MOL000422	kaempferol	Transcription factor p65
MOL000422	kaempferol	Trypsin-1
MOL000422	kaempferol	Tumor necrosis factor
MOL000422	kaempferol	Type I iodothyronine deiodinase
MOL000422	kaempferol	Vascular cell adhesion protein 1
MOL000422	kaempferol	Xanthine dehydrogenase/oxidase
MOL000433	FA	Cell division protein kinase 2
MOL000433	FA	Glycogen synthase kinase-3 beta
MOL000439	isomucronulatol-7,2'-di-O-glucosiole	DNA topoisomerase II
MOL000442	1,7-Dihydroxy-3,9-dimethoxy pterocarpene	Prostaglandin G/H synthase 2
MOL000442	1,7-Dihydroxy-3,9-dimethoxy pterocarpene	Retinoic acid receptor RXR-alpha
MOL000442	1,7-Dihydroxy-3,9-dimethoxy pterocarpene	Trypsin-1
MOL000449	Stigmasterol	5-hydroxytryptamine 2A receptor
MOL000449	Stigmasterol	Alcohol dehydrogenase 1C
MOL000449	Stigmasterol	Aldose reductase
MOL000449	Stigmasterol	Alpha-1A adrenergic receptor
MOL000449	Stigmasterol	Alpha-1B adrenergic receptor
MOL000449	Stigmasterol	Alpha-2A adrenergic receptor
MOL000449	Stigmasterol	Amine oxidase [flavin-containing] A
MOL000449	Stigmasterol	Amine oxidase [flavin-containing] B
MOL000449	Stigmasterol	Beta-1 adrenergic receptor
MOL000449	Stigmasterol	Beta-2 adrenergic receptor
MOL000449	Stigmasterol	Chymotrypsinogen B
MOL000449	Stigmasterol	Gamma-aminobutyric acid receptor subunit alpha-1
MOL000449	Stigmasterol	Gamma-aminobutyric-acid receptor alpha-3 subunit
MOL000449	Stigmasterol	Ig gamma-1 chain C region
MOL000449	Stigmasterol	Leukotriene A-4 hydrolase
MOL000449	Stigmasterol	Mineralocorticoid receptor
MOL000449	Stigmasterol	mRNA of PKA Catalytic Subunit C-alpha
MOL000449	Stigmasterol	Muscarinic acetylcholine receptor M1
MOL000449	Stigmasterol	Muscarinic acetylcholine receptor M2
MOL000449	Stigmasterol	Muscarinic acetylcholine receptor M3
MOL000449	Stigmasterol	Neuronal acetylcholine receptor protein, alpha-7 chain
MOL000449	Stigmasterol	Nuclear receptor coactivator 1
MOL000449	Stigmasterol	Nuclear receptor coactivator 2
MOL000449	Stigmasterol	Progesterone receptor
MOL000449	Stigmasterol	Prostaglandin G/H synthase 1
MOL000449	Stigmasterol	Prostaglandin G/H synthase 2
MOL000449	Stigmasterol	Retinoic acid receptor RXR-alpha
MOL000449	Stigmasterol	Sodium channel protein type 5 subunit alpha
MOL000449	Stigmasterol	Sodium-dependent dopamine transporter
MOL000449	Stigmasterol	Sodium-dependent noradrenaline transporter
MOL000449	Stigmasterol	Urokinase-type plasminogen activator
MOL000497	licochalcone a	Alpha-1B adrenergic receptor
MOL000497	licochalcone a	Androgen receptor
MOL000497	licochalcone a	Apoptosis regulator Bcl-2
MOL000497	licochalcone a	Beta-2 adrenergic receptor
MOL000497	licochalcone a	Calmodulin
MOL000497	licochalcone a	Carbonic anhydrase II
MOL000497	licochalcone a	Cell division protein kinase 2
MOL000497	licochalcone a	Cell division protein kinase 4
MOL000497	licochalcone a	Coagulation factor Xa
MOL000497	licochalcone a	Cyclin-A2
MOL000497	licochalcone a	Estrogen receptor
MOL000497	licochalcone a	Estrogen receptor beta
MOL000497	licochalcone a	Eukaryotic translation initiation factor 6
MOL000497	licochalcone a	Fos-related antigen 2
MOL000497	licochalcone a	G1/S-specific cyclin-D1
MOL000497	licochalcone a	Glycogen synthase kinase-3 beta
MOL000497	licochalcone a	Mitogen-activated protein kinase 1
MOL000497	licochalcone a	Mitogen-activated protein kinase 14
MOL000497	licochalcone a	Muscarinic acetylcholine receptor M1
MOL000497	licochalcone a	Nitric oxide synthase, inducible
MOL000497	licochalcone a	Nuclear receptor coactivator 2
MOL000497	licochalcone a	Peroxisome proliferator activated receptor gamma
MOL000497	licochalcone a	Prostaglandin G/H synthase 1
MOL000497	licochalcone a	Prostaglandin G/H synthase 2
MOL000497	licochalcone a	Proto-oncogene serine/threonine-protein kinase Pim-1
MOL000497	licochalcone a	Retinoblastoma-associated protein
MOL000497	licochalcone a	Serine/threonine-protein kinase Chk1
MOL000497	licochalcone a	Signal transducer and activator of transcription 3
MOL000497	licochalcone a	Sodium channel protein type 5 subunit alpha
MOL000497	licochalcone a	Sodium-dependent dopamine transporter
MOL000497	licochalcone a	Transcription factor p65
MOL000500	Vestitol	5-hydroxytryptamine 2A receptor
MOL000500	Vestitol	Alpha-1A adrenergic receptor
MOL000500	Vestitol	Alpha-1B adrenergic receptor
MOL000500	Vestitol	Androgen receptor
MOL000500	Vestitol	Beta-2 adrenergic receptor
MOL000500	Vestitol	Calmodulin
MOL000500	Vestitol	cAMP-dependent protein kinase inhibitor alpha
MOL000500	Vestitol	Cell division protein kinase 2
MOL000500	Vestitol	CGMP-inhibited 3',5'-cyclic phosphodiesterase A
MOL000500	Vestitol	Cyclin-A2
MOL000500	Vestitol	Dipeptidyl peptidase IV
MOL000500	Vestitol	Estrogen receptor
MOL000500	Vestitol	Estrogen receptor beta
MOL000500	Vestitol	Glycogen synthase kinase-3 beta
MOL000500	Vestitol	Mitogen-activated protein kinase 14
MOL000500	Vestitol	mRNA of PKA Catalytic Subunit C-alpha
MOL000500	Vestitol	Muscarinic acetylcholine receptor M1
MOL000500	Vestitol	Muscarinic acetylcholine receptor M4
MOL000500	Vestitol	Nitric oxide synthase, inducible
MOL000500	Vestitol	Peroxisome proliferator activated receptor gamma
MOL000500	Vestitol	Prostaglandin G/H synthase 1
MOL000500	Vestitol	Prostaglandin G/H synthase 2
MOL000500	Vestitol	Proto-oncogene serine/threonine-protein kinase Pim-1
MOL000500	Vestitol	Retinoic acid receptor RXR-alpha
MOL000500	Vestitol	Serine/threonine-protein kinase Chk1
MOL000500	Vestitol	Sodium channel protein type 5 subunit alpha
MOL000500	Vestitol	Sodium-dependent dopamine transporter
MOL000500	Vestitol	Sodium-dependent serotonin transporter
MOL000500	Vestitol	Trypsin-1
MOL000519	coniferin	Alpha-1B adrenergic receptor
MOL000519	coniferin	Alpha-1D adrenergic receptor
MOL000519	coniferin	Androgen receptor
MOL000519	coniferin	Beta-2 adrenergic receptor
MOL000519	coniferin	Beta-lactamase
MOL000519	coniferin	Carbonic anhydrase II
MOL000519	coniferin	Cell division protein kinase 2
MOL000519	coniferin	CGMP-inhibited 3',5'-cyclic phosphodiesterase A
MOL000519	coniferin	Cyclin-A2
MOL000519	coniferin	DNA topoisomerase II
MOL000519	coniferin	Estrogen receptor
MOL000519	coniferin	Ig gamma-1 chain C region
MOL000519	coniferin	Muscarinic acetylcholine receptor M1
MOL000519	coniferin	Muscarinic acetylcholine receptor M3
MOL000519	coniferin	Mu-type opioid receptor
MOL000519	coniferin	Neuronal acetylcholine receptor protein, alpha-7 chain
MOL000519	coniferin	Nuclear receptor coactivator 1
MOL000519	coniferin	Nuclear receptor coactivator 2
MOL000519	coniferin	Peroxisome proliferator activated receptor gamma
MOL000519	coniferin	Prostaglandin G/H synthase 2
MOL000519	coniferin	Proto-oncogene serine/threonine-protein kinase Pim-1
MOL000519	coniferin	Sodium channel protein type 5 subunit alpha
MOL001484	Inermine	5-hydroxytryptamine receptor 3A
MOL001484	Inermine	Alpha-1B adrenergic receptor
MOL001484	Inermine	Alpha-1D adrenergic receptor
MOL001484	Inermine	Beta-2 adrenergic receptor
MOL001484	Inermine	Calmodulin
MOL001484	Inermine	Ig gamma-1 chain C region
MOL001484	Inermine	mRNA of PKA Catalytic Subunit C-alpha
MOL001484	Inermine	Muscarinic acetylcholine receptor M1
MOL001484	Inermine	Muscarinic acetylcholine receptor M3
MOL001484	Inermine	Mu-type opioid receptor
MOL001484	Inermine	Phosphatidylinositol-4,5-bisphosphate 3-kinase catalytic subunit, gamma isoform
MOL001484	Inermine	Prostaglandin G/H synthase 1
MOL001484	Inermine	Prostaglandin G/H synthase 2
MOL001484	Inermine	Retinoic acid receptor RXR-alpha
MOL001484	Inermine	Sodium channel protein type 5 subunit alpha
MOL001484	Inermine	Trypsin-1
MOL001659	Poriferasterol	Mineralocorticoid receptor
MOL001659	Poriferasterol	Progesterone receptor
MOL001670	2-methoxy-3-methyl-9,10-anthraquinone	5-hydroxytryptamine 2A receptor
MOL001670	2-methoxy-3-methyl-9,10-anthraquinone	5-hydroxytryptamine 2C receptor
MOL001670	2-methoxy-3-methyl-9,10-anthraquinone	Alpha-1A adrenergic receptor
MOL001670	2-methoxy-3-methyl-9,10-anthraquinone	Alpha-1B adrenergic receptor
MOL001670	2-methoxy-3-methyl-9,10-anthraquinone	Alpha-1D adrenergic receptor
MOL001670	2-methoxy-3-methyl-9,10-anthraquinone	Beta-2 adrenergic receptor
MOL001670	2-methoxy-3-methyl-9,10-anthraquinone	cAMP-dependent protein kinase inhibitor alpha
MOL001670	2-methoxy-3-methyl-9,10-anthraquinone	CGMP-inhibited 3',5'-cyclic phosphodiesterase A
MOL001670	2-methoxy-3-methyl-9,10-anthraquinone	Delta-type opioid receptor
MOL001670	2-methoxy-3-methyl-9,10-anthraquinone	Dopamine D1 receptor
MOL001670	2-methoxy-3-methyl-9,10-anthraquinone	Estrogen receptor
MOL001670	2-methoxy-3-methyl-9,10-anthraquinone	Gamma-aminobutyric acid receptor subunit alpha-1
MOL001670	2-methoxy-3-methyl-9,10-anthraquinone	Histamine H1 receptor
MOL001670	2-methoxy-3-methyl-9,10-anthraquinone	mRNA of PKA Catalytic Subunit C-alpha
MOL001670	2-methoxy-3-methyl-9,10-anthraquinone	Muscarinic acetylcholine receptor M1
MOL001670	2-methoxy-3-methyl-9,10-anthraquinone	Muscarinic acetylcholine receptor M2
MOL001670	2-methoxy-3-methyl-9,10-anthraquinone	Muscarinic acetylcholine receptor M3
MOL001670	2-methoxy-3-methyl-9,10-anthraquinone	Muscarinic acetylcholine receptor M4
MOL001670	2-methoxy-3-methyl-9,10-anthraquinone	Muscarinic acetylcholine receptor M5
MOL001670	2-methoxy-3-methyl-9,10-anthraquinone	Mu-type opioid receptor
MOL001670	2-methoxy-3-methyl-9,10-anthraquinone	Neuronal acetylcholine receptor protein, alpha-7 chain
MOL001670	2-methoxy-3-methyl-9,10-anthraquinone	Nuclear receptor coactivator 2
MOL001670	2-methoxy-3-methyl-9,10-anthraquinone	Phosphatidylinositol-4,5-bisphosphate 3-kinase catalytic subunit, gamma isoform
MOL001670	2-methoxy-3-methyl-9,10-anthraquinone	Prostaglandin G/H synthase 1
MOL001670	2-methoxy-3-methyl-9,10-anthraquinone	Prostaglandin G/H synthase 2
MOL001670	2-methoxy-3-methyl-9,10-anthraquinone	Retinoic acid receptor RXR-alpha
MOL001670	2-methoxy-3-methyl-9,10-anthraquinone	Sodium channel protein type 5 subunit alpha
MOL001670	2-methoxy-3-methyl-9,10-anthraquinone	Sodium-dependent dopamine transporter
MOL001670	2-methoxy-3-methyl-9,10-anthraquinone	Sodium-dependent noradrenaline transporter
MOL001670	2-methoxy-3-methyl-9,10-anthraquinone	Sodium-dependent serotonin transporter
MOL001689	acacetin	Androgen receptor
MOL001689	acacetin	Apoptosis regulator BAX
MOL001689	acacetin	Apoptosis regulator Bcl-2
MOL001689	acacetin	Beta-2 adrenergic receptor
MOL001689	acacetin	Calmodulin
MOL001689	acacetin	Caspase-3
MOL001689	acacetin	Caspase-8
MOL001689	acacetin	Cell division protein kinase 2
MOL001689	acacetin	Cellular tumor antigen p53
MOL001689	acacetin	CGMP-inhibited 3',5'-cyclic phosphodiesterase A
MOL001689	acacetin	Cyclin-dependent kinase inhibitor 1
MOL001689	acacetin	Cytochrome P450 19A1
MOL001689	acacetin	Dipeptidyl peptidase IV
MOL001689	acacetin	Fatty acid synthase
MOL001689	acacetin	mRNA of PKA Catalytic Subunit C-alpha
MOL001689	acacetin	Nitric oxide synthase, inducible
MOL001689	acacetin	Nuclear receptor coactivator 1
MOL001689	acacetin	Nuclear receptor coactivator 2
MOL001689	acacetin	Phosphatidylinositol-4,5-bisphosphate 3-kinase catalytic subunit, gamma isoform
MOL001689	acacetin	Prostaglandin G/H synthase 1
MOL001689	acacetin	Prostaglandin G/H synthase 2
MOL001689	acacetin	Serine/threonine-protein kinase Chk1
MOL001689	acacetin	Transcription factor p65
MOL001689	acacetin	Trypsin-1
MOL001689	acacetin	Tumor necrosis factor ligand superfamily member 6
MOL001755	24-Ethylcholest-4-en-3-one	Mineralocorticoid receptor
MOL001755	24-Ethylcholest-4-en-3-one	Progesterone receptor
MOL001792	DFV	Amine oxidase [flavin-containing] B
MOL001792	DFV	Beta-2 adrenergic receptor
MOL001792	DFV	cAMP-dependent protein kinase inhibitor alpha
MOL001792	DFV	Estrogen receptor
MOL001792	DFV	mRNA of PKA Catalytic Subunit C-alpha
MOL001792	DFV	Phosphatidylinositol-4,5-bisphosphate 3-kinase catalytic subunit, gamma isoform
MOL001792	DFV	Prostaglandin G/H synthase 1
MOL001792	DFV	Prostaglandin G/H synthase 2
MOL001792	DFV	Retinoic acid receptor RXR-alpha
MOL001792	DFV	Sodium-dependent serotonin transporter
MOL002135	Myricanone	Androgen receptor
MOL002135	Myricanone	Beta-2 adrenergic receptor
MOL002135	Myricanone	Cell division protein kinase 2
MOL002135	Myricanone	CGMP-inhibited 3',5'-cyclic phosphodiesterase A
MOL002135	Myricanone	Coagulation factor VII
MOL002135	Myricanone	Cyclin-A2
MOL002135	Myricanone	Dipeptidyl peptidase IV
MOL002135	Myricanone	Estrogen receptor
MOL002135	Myricanone	Estrogen receptor beta
MOL002135	Myricanone	Glycogen synthase kinase-3 beta
MOL002135	Myricanone	Ig gamma-1 chain C region
MOL002135	Myricanone	Mitogen-activated protein kinase 14
MOL002135	Myricanone	Nitric oxide synthase, inducible
MOL002135	Myricanone	Nuclear receptor coactivator 1
MOL002135	Myricanone	Peroxisome proliferator activated receptor gamma
MOL002135	Myricanone	Potassium voltage-gated channel subfamily H member 2
MOL002135	Myricanone	Prostaglandin G/H synthase 1
MOL002135	Myricanone	Prostaglandin G/H synthase 2
MOL002135	Myricanone	Proto-oncogene serine/threonine-protein kinase Pim-1
MOL002135	Myricanone	Retinoic acid receptor RXR-alpha
MOL002135	Myricanone	Serine/threonine-protein kinase Chk1
MOL002135	Myricanone	Sodium channel protein type 5 subunit alpha
MOL002135	Myricanone	Vascular endothelial growth factor receptor 2
MOL002140	Perlolyrine	mRNA of PKA Catalytic Subunit C-alpha
MOL002140	Perlolyrine	Prostaglandin G/H synthase 2
MOL002140	Perlolyrine	Retinoic acid receptor RXR-alpha
MOL002311	Glycyrol	Cyclin-A2
MOL002311	Glycyrol	Estrogen receptor
MOL002311	Glycyrol	Glycogen synthase kinase-3 beta
MOL002311	Glycyrol	Mitogen-activated protein kinase 14
MOL002311	Glycyrol	Nitric oxide synthase, inducible
MOL002311	Glycyrol	Peroxisome proliferator activated receptor gamma
MOL002311	Glycyrol	Prostaglandin G/H synthase 2
MOL002311	Glycyrol	Proto-oncogene serine/threonine-protein kinase Pim-1
MOL002311	Glycyrol	Serine/threonine-protein kinase Chk1
MOL002311	Glycyrol	Vascular endothelial growth factor receptor 2
MOL002464	1-Monolinolein	Prostaglandin G/H synthase 1
MOL002565	Medicarpin	5-hydroxytryptamine 2A receptor
MOL002565	Medicarpin	Alpha-1A adrenergic receptor
MOL002565	Medicarpin	Alpha-1B adrenergic receptor
MOL002565	Medicarpin	Alpha-1D adrenergic receptor
MOL002565	Medicarpin	Beta-2 adrenergic receptor
MOL002565	Medicarpin	Calmodulin
MOL002565	Medicarpin	Cell division protein kinase 2
MOL002565	Medicarpin	Cyclin-A2
MOL002565	Medicarpin	Delta-type opioid receptor
MOL002565	Medicarpin	Dipeptidyl peptidase IV
MOL002565	Medicarpin	Dopamine D1 receptor
MOL002565	Medicarpin	Estrogen receptor
MOL002565	Medicarpin	Estrogen receptor beta
MOL002565	Medicarpin	Mitogen-activated protein kinase 10
MOL002565	Medicarpin	mRNA of PKA Catalytic Subunit C-alpha
MOL002565	Medicarpin	Muscarinic acetylcholine receptor M1
MOL002565	Medicarpin	Muscarinic acetylcholine receptor M2
MOL002565	Medicarpin	Muscarinic acetylcholine receptor M3
MOL002565	Medicarpin	Muscarinic acetylcholine receptor M4
MOL002565	Medicarpin	Muscarinic acetylcholine receptor M5
MOL002565	Medicarpin	Mu-type opioid receptor
MOL002565	Medicarpin	Neuronal acetylcholine receptor protein, alpha-7 chain
MOL002565	Medicarpin	Nitric oxide synthase, inducible
MOL002565	Medicarpin	Phosphatidylinositol-4,5-bisphosphate 3-kinase catalytic subunit, gamma isoform
MOL002565	Medicarpin	Prostaglandin G/H synthase 1
MOL002565	Medicarpin	Prostaglandin G/H synthase 2
MOL002565	Medicarpin	Proto-oncogene serine/threonine-protein kinase Pim-1
MOL002565	Medicarpin	Retinoic acid receptor RXR-alpha
MOL002565	Medicarpin	Sodium channel protein type 5 subunit alpha
MOL002565	Medicarpin	Sodium-dependent dopamine transporter
MOL002565	Medicarpin	Sodium-dependent serotonin transporter
MOL002565	Medicarpin	Trypsin-1
MOL002670	Cavidine	5-hydroxytryptamine 2A receptor
MOL002670	Cavidine	5-hydroxytryptamine 2C receptor
MOL002670	Cavidine	5-hydroxytryptamine receptor 3A
MOL002670	Cavidine	Alpha-1B adrenergic receptor
MOL002670	Cavidine	Alpha-1D adrenergic receptor
MOL002670	Cavidine	Alpha-2C adrenergic receptor
MOL002670	Cavidine	Beta-1 adrenergic receptor
MOL002670	Cavidine	Beta-2 adrenergic receptor
MOL002670	Cavidine	Calmodulin
MOL002670	Cavidine	cAMP and cAMP-inhibited cGMP 3',5'-cyclic phosphodiesterase 10A
MOL002670	Cavidine	Coagulation factor VII
MOL002670	Cavidine	Coagulation factor Xa
MOL002670	Cavidine	Delta-type opioid receptor
MOL002670	Cavidine	DNA topoisomerase II
MOL002670	Cavidine	Dopamine D1 receptor
MOL002670	Cavidine	Muscarinic acetylcholine receptor M1
MOL002670	Cavidine	Muscarinic acetylcholine receptor M3
MOL002670	Cavidine	Muscarinic acetylcholine receptor M4
MOL002670	Cavidine	Muscarinic acetylcholine receptor M5
MOL002670	Cavidine	Mu-type opioid receptor
MOL002670	Cavidine	Potassium voltage-gated channel subfamily H member 2
MOL002670	Cavidine	Prostaglandin G/H synthase 1
MOL002670	Cavidine	Prostaglandin G/H synthase 2
MOL002670	Cavidine	Retinoic acid receptor RXR-alpha
MOL002670	Cavidine	Retinoic acid receptor RXR-beta
MOL002670	Cavidine	Sodium channel protein type 5 subunit alpha
MOL002670	Cavidine	Sodium-dependent serotonin transporter
MOL002776	Baicalin	Coagulation factor Xa
MOL002776	Baicalin	mRNA of Protein-tyrosine phosphatase, non-receptor type 1
MOL003542	8-Isopentenyl-kaempferol	Androgen receptor
MOL003542	8-Isopentenyl-kaempferol	Calcium-activated potassium channel subunit alpha 1
MOL003542	8-Isopentenyl-kaempferol	Calmodulin
MOL003542	8-Isopentenyl-kaempferol	Cell division protein kinase 2
MOL003542	8-Isopentenyl-kaempferol	CGMP-inhibited 3',5'-cyclic phosphodiesterase A
MOL003542	8-Isopentenyl-kaempferol	Coagulation factor VII
MOL003542	8-Isopentenyl-kaempferol	Coagulation factor Xa
MOL003542	8-Isopentenyl-kaempferol	Cyclin-A2
MOL003542	8-Isopentenyl-kaempferol	Dipeptidyl peptidase IV
MOL003542	8-Isopentenyl-kaempferol	DNA topoisomerase II
MOL003542	8-Isopentenyl-kaempferol	Estrogen receptor
MOL003542	8-Isopentenyl-kaempferol	Gamma-aminobutyric acid receptor subunit alpha-1
MOL003542	8-Isopentenyl-kaempferol	Gamma-aminobutyric-acid receptor alpha-2 subunit
MOL003542	8-Isopentenyl-kaempferol	Glycogen phosphorylase, muscle form
MOL003542	8-Isopentenyl-kaempferol	Glycogen synthase kinase-3 beta
MOL003542	8-Isopentenyl-kaempferol	Mitogen-activated protein kinase 14
MOL003542	8-Isopentenyl-kaempferol	Nuclear receptor coactivator 2
MOL003542	8-Isopentenyl-kaempferol	Peroxisome proliferator activated receptor gamma
MOL003542	8-Isopentenyl-kaempferol	Potassium voltage-gated channel subfamily H member 2
MOL003542	8-Isopentenyl-kaempferol	Prostaglandin G/H synthase 1
MOL003542	8-Isopentenyl-kaempferol	Prostaglandin G/H synthase 2
MOL003542	8-Isopentenyl-kaempferol	Proto-oncogene serine/threonine-protein kinase Pim-1
MOL003542	8-Isopentenyl-kaempferol	Retinoic acid receptor RXR-alpha
MOL003542	8-Isopentenyl-kaempferol	Serine/threonine-protein kinase Chk1
MOL003542	8-Isopentenyl-kaempferol	Sodium channel protein type 5 subunit alpha
MOL003542	8-Isopentenyl-kaempferol	Trypsin-1
MOL003542	8-Isopentenyl-kaempferol	Vascular endothelial growth factor receptor 2
MOL003576	(1R,3aS,4R,6aS)-1,4-bis(3,4-dimethoxyphenyl)-1,3,3a,4,6,6a-hexahydrofuro[4,3-c]furan	Alpha-1B adrenergic receptor
MOL003576	(1R,3aS,4R,6aS)-1,4-bis(3,4-dimethoxyphenyl)-1,3,3a,4,6,6a-hexahydrofuro[4,3-c]furan	Alpha-1D adrenergic receptor
MOL003576	(1R,3aS,4R,6aS)-1,4-bis(3,4-dimethoxyphenyl)-1,3,3a,4,6,6a-hexahydrofuro[4,3-c]furan	Calmodulin
MOL003576	(1R,3aS,4R,6aS)-1,4-bis(3,4-dimethoxyphenyl)-1,3,3a,4,6,6a-hexahydrofuro[4,3-c]furan	Coagulation factor Xa
MOL003576	(1R,3aS,4R,6aS)-1,4-bis(3,4-dimethoxyphenyl)-1,3,3a,4,6,6a-hexahydrofuro[4,3-c]furan	Muscarinic acetylcholine receptor M3
MOL003576	(1R,3aS,4R,6aS)-1,4-bis(3,4-dimethoxyphenyl)-1,3,3a,4,6,6a-hexahydrofuro[4,3-c]furan	Nuclear receptor coactivator 2
MOL003576	(1R,3aS,4R,6aS)-1,4-bis(3,4-dimethoxyphenyl)-1,3,3a,4,6,6a-hexahydrofuro[4,3-c]furan	Potassium voltage-gated channel subfamily H member 2
MOL003576	(1R,3aS,4R,6aS)-1,4-bis(3,4-dimethoxyphenyl)-1,3,3a,4,6,6a-hexahydrofuro[4,3-c]furan	Prostaglandin G/H synthase 2
MOL003576	(1R,3aS,4R,6aS)-1,4-bis(3,4-dimethoxyphenyl)-1,3,3a,4,6,6a-hexahydrofuro[4,3-c]furan	Sodium channel protein type 5 subunit alpha
MOL003578	Cycloartenol	Mineralocorticoid receptor
MOL003656	Lupiwighteone	Androgen receptor
MOL003656	Lupiwighteone	Calmodulin
MOL003656	Lupiwighteone	Cell division protein kinase 2
MOL003656	Lupiwighteone	Coagulation factor Xa
MOL003656	Lupiwighteone	Cyclin-A2
MOL003656	Lupiwighteone	Dipeptidyl peptidase IV
MOL003656	Lupiwighteone	DNA topoisomerase II
MOL003656	Lupiwighteone	Estrogen receptor
MOL003656	Lupiwighteone	Estrogen receptor beta
MOL003656	Lupiwighteone	Glycogen synthase kinase-3 beta
MOL003656	Lupiwighteone	Mitogen-activated protein kinase 14
MOL003656	Lupiwighteone	Nitric oxide synthase, inducible
MOL003656	Lupiwighteone	Nuclear receptor coactivator 2
MOL003656	Lupiwighteone	Peroxisome proliferator activated receptor gamma
MOL003656	Lupiwighteone	Prostaglandin G/H synthase 2
MOL003656	Lupiwighteone	Proto-oncogene serine/threonine-protein kinase Pim-1
MOL003656	Lupiwighteone	Serine/threonine-protein kinase Chk1
MOL003656	Lupiwighteone	Sodium channel protein type 5 subunit alpha
MOL003656	Lupiwighteone	Trypsin-1
MOL003896	7-Methoxy-2-methyl isoflavone	Acetylcholinesterase
MOL003896	7-Methoxy-2-methyl isoflavone	Alpha-1B adrenergic receptor
MOL003896	7-Methoxy-2-methyl isoflavone	Alpha-1D adrenergic receptor
MOL003896	7-Methoxy-2-methyl isoflavone	Amine oxidase [flavin-containing] B
MOL003896	7-Methoxy-2-methyl isoflavone	Androgen receptor
MOL003896	7-Methoxy-2-methyl isoflavone	Beta-1 adrenergic receptor
MOL003896	7-Methoxy-2-methyl isoflavone	Beta-2 adrenergic receptor
MOL003896	7-Methoxy-2-methyl isoflavone	Calmodulin
MOL003896	7-Methoxy-2-methyl isoflavone	cAMP-dependent protein kinase inhibitor alpha
MOL003896	7-Methoxy-2-methyl isoflavone	Cell division protein kinase 2
MOL003896	7-Methoxy-2-methyl isoflavone	CGMP-inhibited 3',5'-cyclic phosphodiesterase A
MOL003896	7-Methoxy-2-methyl isoflavone	Cyclin-A2
MOL003896	7-Methoxy-2-methyl isoflavone	Dipeptidyl peptidase IV
MOL003896	7-Methoxy-2-methyl isoflavone	Dopamine D1 receptor
MOL003896	7-Methoxy-2-methyl isoflavone	Estrogen receptor
MOL003896	7-Methoxy-2-methyl isoflavone	Estrogen receptor beta
MOL003896	7-Methoxy-2-methyl isoflavone	Gamma-aminobutyric acid receptor subunit alpha-1
MOL003896	7-Methoxy-2-methyl isoflavone	Glycogen synthase kinase-3 beta
MOL003896	7-Methoxy-2-methyl isoflavone	Ig gamma-1 chain C region
MOL003896	7-Methoxy-2-methyl isoflavone	Leukotriene A-4 hydrolase
MOL003896	7-Methoxy-2-methyl isoflavone	Mitogen-activated protein kinase 14
MOL003896	7-Methoxy-2-methyl isoflavone	mRNA of PKA Catalytic Subunit C-alpha
MOL003896	7-Methoxy-2-methyl isoflavone	Muscarinic acetylcholine receptor M1
MOL003896	7-Methoxy-2-methyl isoflavone	Muscarinic acetylcholine receptor M3
MOL003896	7-Methoxy-2-methyl isoflavone	Muscarinic acetylcholine receptor M5
MOL003896	7-Methoxy-2-methyl isoflavone	Mu-type opioid receptor
MOL003896	7-Methoxy-2-methyl isoflavone	Neuronal acetylcholine receptor protein, alpha-7 chain
MOL003896	7-Methoxy-2-methyl isoflavone	Nitric oxide synthase, inducible
MOL003896	7-Methoxy-2-methyl isoflavone	Nitric-oxide synthase, endothelial
MOL003896	7-Methoxy-2-methyl isoflavone	Nuclear receptor coactivator 1
MOL003896	7-Methoxy-2-methyl isoflavone	Nuclear receptor coactivator 2
MOL003896	7-Methoxy-2-methyl isoflavone	Peroxisome proliferator activated receptor gamma
MOL003896	7-Methoxy-2-methyl isoflavone	Prostaglandin G/H synthase 1
MOL003896	7-Methoxy-2-methyl isoflavone	Prostaglandin G/H synthase 2
MOL003896	7-Methoxy-2-methyl isoflavone	Proto-oncogene serine/threonine-protein kinase Pim-1
MOL003896	7-Methoxy-2-methyl isoflavone	Retinoic acid receptor RXR-alpha
MOL003896	7-Methoxy-2-methyl isoflavone	Serine/threonine-protein kinase Chk1
MOL003896	7-Methoxy-2-methyl isoflavone	Sodium channel protein type 5 subunit alpha
MOL003896	7-Methoxy-2-methyl isoflavone	Sodium-dependent dopamine transporter
MOL003896	7-Methoxy-2-methyl isoflavone	Sodium-dependent serotonin transporter
MOL003896	7-Methoxy-2-methyl isoflavone	Trypsin-1
MOL004328	naringenin	3-hydroxy-3-methylglutaryl-coenzyme A reductase
MOL004328	naringenin	4-aminobutyrate aminotransferase, mitochondrial
MOL004328	naringenin	Adiponectin
MOL004328	naringenin	Aldo-keto reductase family 1 member C1
MOL004328	naringenin	Apolipoprotein B-100
MOL004328	naringenin	Apoptosis regulator Bcl-2
MOL004328	naringenin	Aspartate aminotransferase, cytoplasmic
MOL004328	naringenin	Bcl2 antagonist of cell death
MOL004328	naringenin	Beta-lactamase
MOL004328	naringenin	Caspase-3
MOL004328	naringenin	Catalase
MOL004328	naringenin	Cytochrome P450 19A1
MOL004328	naringenin	Estrogen receptor
MOL004328	naringenin	Fatty acid synthase
MOL004328	naringenin	Glutathione reductase, mitochondrial
MOL004328	naringenin	Glutathione S-transferase P
MOL004328	naringenin	Liver carboxylesterase 1
MOL004328	naringenin	Low-density lipoprotein receptor
MOL004328	naringenin	Microsomal triglyceride transfer protein large subunit
MOL004328	naringenin	Mitogen-activated protein kinase 1
MOL004328	naringenin	Mitogen-activated protein kinase 3
MOL004328	naringenin	mRNA of PKA Catalytic Subunit C-alpha
MOL004328	naringenin	Multidrug resistance-associated protein 1
MOL004328	naringenin	Peroxisome proliferator-activated receptor alpha
MOL004328	naringenin	Peroxisome proliferator-activated receptor gamma
MOL004328	naringenin	Phosphatidylinositol-4,5-bisphosphate 3-kinase catalytic subunit, gamma isoform
MOL004328	naringenin	Phospholipase B1, membrane-associated
MOL004328	naringenin	Prostaglandin G/H synthase 1
MOL004328	naringenin	Prostaglandin G/H synthase 2
MOL004328	naringenin	RAC-alpha serine/threonine-protein kinase
MOL004328	naringenin	Sterol O-acyltransferase 1
MOL004328	naringenin	Sterol O-acyltransferase 2
MOL004328	naringenin	Sterol regulatory element-binding protein 1
MOL004328	naringenin	Superoxide dismutase [Cu-Zn]
MOL004328	naringenin	Transcription factor p65
MOL004328	naringenin	UDP-glucuronosyltransferase 1-1
MOL004805	(2S)-2-[4-hydroxy-3-(3-methylbut-2-enyl)phenyl]-8,8-dimethyl-2,3-dihydropyrano[2,3-f]chromen-4-one	Androgen receptor
MOL004805	(2S)-2-[4-hydroxy-3-(3-methylbut-2-enyl)phenyl]-8,8-dimethyl-2,3-dihydropyrano[2,3-f]chromen-4-one	Calmodulin
MOL004805	(2S)-2-[4-hydroxy-3-(3-methylbut-2-enyl)phenyl]-8,8-dimethyl-2,3-dihydropyrano[2,3-f]chromen-4-one	Coagulation factor Xa
MOL004805	(2S)-2-[4-hydroxy-3-(3-methylbut-2-enyl)phenyl]-8,8-dimethyl-2,3-dihydropyrano[2,3-f]chromen-4-one	Estrogen receptor
MOL004805	(2S)-2-[4-hydroxy-3-(3-methylbut-2-enyl)phenyl]-8,8-dimethyl-2,3-dihydropyrano[2,3-f]chromen-4-one	Estrogen receptor beta
MOL004805	(2S)-2-[4-hydroxy-3-(3-methylbut-2-enyl)phenyl]-8,8-dimethyl-2,3-dihydropyrano[2,3-f]chromen-4-one	Glycogen synthase kinase-3 beta
MOL004805	(2S)-2-[4-hydroxy-3-(3-methylbut-2-enyl)phenyl]-8,8-dimethyl-2,3-dihydropyrano[2,3-f]chromen-4-one	Mitogen-activated protein kinase 14
MOL004805	(2S)-2-[4-hydroxy-3-(3-methylbut-2-enyl)phenyl]-8,8-dimethyl-2,3-dihydropyrano[2,3-f]chromen-4-one	Nitric oxide synthase, inducible
MOL004805	(2S)-2-[4-hydroxy-3-(3-methylbut-2-enyl)phenyl]-8,8-dimethyl-2,3-dihydropyrano[2,3-f]chromen-4-one	Peroxisome proliferator activated receptor gamma
MOL004805	(2S)-2-[4-hydroxy-3-(3-methylbut-2-enyl)phenyl]-8,8-dimethyl-2,3-dihydropyrano[2,3-f]chromen-4-one	Potassium voltage-gated channel subfamily H member 2
MOL004805	(2S)-2-[4-hydroxy-3-(3-methylbut-2-enyl)phenyl]-8,8-dimethyl-2,3-dihydropyrano[2,3-f]chromen-4-one	Prostaglandin G/H synthase 2
MOL004805	(2S)-2-[4-hydroxy-3-(3-methylbut-2-enyl)phenyl]-8,8-dimethyl-2,3-dihydropyrano[2,3-f]chromen-4-one	Proto-oncogene serine/threonine-protein kinase Pim-1
MOL004806	euchrenone	Beta-secretase
MOL004806	euchrenone	Calmodulin
MOL004806	euchrenone	Coagulation factor Xa
MOL004806	euchrenone	Estrogen receptor
MOL004806	euchrenone	Estrogen receptor beta
MOL004806	euchrenone	Nitric oxide synthase, inducible
MOL004806	euchrenone	Potassium voltage-gated channel subfamily H member 2
MOL004806	euchrenone	Prostaglandin G/H synthase 2
MOL004806	euchrenone	Proto-oncogene serine/threonine-protein kinase Pim-1
MOL004806	euchrenone	Sodium channel protein type 5 subunit alpha
MOL004808	glyasperin B	Acetylcholinesterase
MOL004808	glyasperin B	Androgen receptor
MOL004808	glyasperin B	Calmodulin
MOL004808	glyasperin B	Cell division protein kinase 2
MOL004808	glyasperin B	Coagulation factor VII
MOL004808	glyasperin B	Coagulation factor Xa
MOL004808	glyasperin B	Cyclin-A2
MOL004808	glyasperin B	Dipeptidyl peptidase IV
MOL004808	glyasperin B	DNA topoisomerase II
MOL004808	glyasperin B	Estrogen receptor
MOL004808	glyasperin B	Estrogen receptor beta
MOL004808	glyasperin B	Glycogen synthase kinase-3 beta
MOL004808	glyasperin B	Nitric oxide synthase, inducible
MOL004808	glyasperin B	Nuclear receptor coactivator 2
MOL004808	glyasperin B	Peroxisome proliferator activated receptor gamma
MOL004808	glyasperin B	Prostaglandin G/H synthase 2
MOL004808	glyasperin B	Proto-oncogene serine/threonine-protein kinase Pim-1
MOL004808	glyasperin B	Trypsin-1
MOL004808	glyasperin B	Vascular endothelial growth factor receptor 2
MOL004810	glyasperin F	Androgen receptor
MOL004810	glyasperin F	Calmodulin
MOL004810	glyasperin F	Cell division protein kinase 2
MOL004810	glyasperin F	Coagulation factor Xa
MOL004810	glyasperin F	Cyclin-A2
MOL004810	glyasperin F	DNA topoisomerase II
MOL004810	glyasperin F	Estrogen receptor
MOL004810	glyasperin F	Estrogen receptor beta
MOL004810	glyasperin F	Glycogen synthase kinase-3 beta
MOL004810	glyasperin F	Mitogen-activated protein kinase 14
MOL004810	glyasperin F	Nitric oxide synthase, inducible
MOL004810	glyasperin F	Peroxisome proliferator activated receptor gamma
MOL004810	glyasperin F	Prostaglandin G/H synthase 1
MOL004810	glyasperin F	Prostaglandin G/H synthase 2
MOL004810	glyasperin F	Proto-oncogene serine/threonine-protein kinase Pim-1
MOL004810	glyasperin F	Sodium channel protein type 5 subunit alpha
MOL004810	glyasperin F	Trypsin-1
MOL004811	Glyasperin C	Acetylcholinesterase
MOL004811	Glyasperin C	Androgen receptor
MOL004811	Glyasperin C	Calmodulin
MOL004811	Glyasperin C	Cell division protein kinase 2
MOL004811	Glyasperin C	Coagulation factor Xa
MOL004811	Glyasperin C	Cyclin-A2
MOL004811	Glyasperin C	Dipeptidyl peptidase IV
MOL004811	Glyasperin C	DNA topoisomerase II
MOL004811	Glyasperin C	Estrogen receptor
MOL004811	Glyasperin C	Estrogen receptor beta
MOL004811	Glyasperin C	Glycogen synthase kinase-3 beta
MOL004811	Glyasperin C	Mitogen-activated protein kinase 14
MOL004811	Glyasperin C	Nitric oxide synthase, inducible
MOL004811	Glyasperin C	Nuclear receptor coactivator 2
MOL004811	Glyasperin C	Peroxisome proliferator activated receptor gamma
MOL004811	Glyasperin C	Potassium voltage-gated channel subfamily H member 2
MOL004811	Glyasperin C	Prostaglandin G/H synthase 2
MOL004811	Glyasperin C	Proto-oncogene serine/threonine-protein kinase Pim-1
MOL004811	Glyasperin C	Retinoic acid receptor RXR-alpha
MOL004811	Glyasperin C	Serine/threonine-protein kinase Chk1
MOL004811	Glyasperin C	Sodium channel protein type 5 subunit alpha
MOL004811	Glyasperin C	Trypsin-1
MOL004814	Isotrifoliol	Androgen receptor
MOL004814	Isotrifoliol	Cell division protein kinase 2
MOL004814	Isotrifoliol	Cyclin-A2
MOL004814	Isotrifoliol	Estrogen receptor
MOL004814	Isotrifoliol	Estrogen receptor beta
MOL004814	Isotrifoliol	Glycogen synthase kinase-3 beta
MOL004814	Isotrifoliol	Mitogen-activated protein kinase 14
MOL004814	Isotrifoliol	mRNA of PKA Catalytic Subunit C-alpha
MOL004814	Isotrifoliol	Nitric oxide synthase, inducible
MOL004814	Isotrifoliol	Phosphatidylinositol-4,5-bisphosphate 3-kinase catalytic subunit, gamma isoform
MOL004814	Isotrifoliol	Prostaglandin G/H synthase 2
MOL004814	Isotrifoliol	Proto-oncogene serine/threonine-protein kinase Pim-1
MOL004814	Isotrifoliol	Serine/threonine-protein kinase Chk1
MOL004815	(E)-1-(2,4-dihydroxyphenyl)-3-(2,2-dimethylchromen-6-yl)prop-2-en-1-one	Alpha-1B adrenergic receptor
MOL004815	(E)-1-(2,4-dihydroxyphenyl)-3-(2,2-dimethylchromen-6-yl)prop-2-en-1-one	Androgen receptor
MOL004815	(E)-1-(2,4-dihydroxyphenyl)-3-(2,2-dimethylchromen-6-yl)prop-2-en-1-one	Calmodulin
MOL004815	(E)-1-(2,4-dihydroxyphenyl)-3-(2,2-dimethylchromen-6-yl)prop-2-en-1-one	Carbonic anhydrase II
MOL004815	(E)-1-(2,4-dihydroxyphenyl)-3-(2,2-dimethylchromen-6-yl)prop-2-en-1-one	Cell division protein kinase 2
MOL004815	(E)-1-(2,4-dihydroxyphenyl)-3-(2,2-dimethylchromen-6-yl)prop-2-en-1-one	Coagulation factor Xa
MOL004815	(E)-1-(2,4-dihydroxyphenyl)-3-(2,2-dimethylchromen-6-yl)prop-2-en-1-one	Cyclin-A2
MOL004815	(E)-1-(2,4-dihydroxyphenyl)-3-(2,2-dimethylchromen-6-yl)prop-2-en-1-one	Estrogen receptor
MOL004815	(E)-1-(2,4-dihydroxyphenyl)-3-(2,2-dimethylchromen-6-yl)prop-2-en-1-one	Estrogen receptor beta
MOL004815	(E)-1-(2,4-dihydroxyphenyl)-3-(2,2-dimethylchromen-6-yl)prop-2-en-1-one	Glycogen synthase kinase-3 beta
MOL004815	(E)-1-(2,4-dihydroxyphenyl)-3-(2,2-dimethylchromen-6-yl)prop-2-en-1-one	Mitogen-activated protein kinase 14
MOL004815	(E)-1-(2,4-dihydroxyphenyl)-3-(2,2-dimethylchromen-6-yl)prop-2-en-1-one	Nitric oxide synthase, inducible
MOL004815	(E)-1-(2,4-dihydroxyphenyl)-3-(2,2-dimethylchromen-6-yl)prop-2-en-1-one	Nuclear receptor coactivator 2
MOL004815	(E)-1-(2,4-dihydroxyphenyl)-3-(2,2-dimethylchromen-6-yl)prop-2-en-1-one	Peroxisome proliferator activated receptor gamma
MOL004815	(E)-1-(2,4-dihydroxyphenyl)-3-(2,2-dimethylchromen-6-yl)prop-2-en-1-one	Prostaglandin G/H synthase 1
MOL004815	(E)-1-(2,4-dihydroxyphenyl)-3-(2,2-dimethylchromen-6-yl)prop-2-en-1-one	Prostaglandin G/H synthase 2
MOL004815	(E)-1-(2,4-dihydroxyphenyl)-3-(2,2-dimethylchromen-6-yl)prop-2-en-1-one	Proto-oncogene serine/threonine-protein kinase Pim-1
MOL004815	(E)-1-(2,4-dihydroxyphenyl)-3-(2,2-dimethylchromen-6-yl)prop-2-en-1-one	Retinoic acid receptor RXR-alpha
MOL004815	(E)-1-(2,4-dihydroxyphenyl)-3-(2,2-dimethylchromen-6-yl)prop-2-en-1-one	Serine/threonine-protein kinase Chk1
MOL004815	(E)-1-(2,4-dihydroxyphenyl)-3-(2,2-dimethylchromen-6-yl)prop-2-en-1-one	Sodium channel protein type 5 subunit alpha
MOL004820	kanzonols W	Androgen receptor
MOL004820	kanzonols W	Calmodulin
MOL004820	kanzonols W	Cell division protein kinase 2
MOL004820	kanzonols W	Coagulation factor Xa
MOL004820	kanzonols W	Cyclin-A2
MOL004820	kanzonols W	DNA topoisomerase II
MOL004820	kanzonols W	Estrogen receptor
MOL004820	kanzonols W	Estrogen receptor beta
MOL004820	kanzonols W	Glycogen synthase kinase-3 beta
MOL004820	kanzonols W	Mitogen-activated protein kinase 14
MOL004820	kanzonols W	Nitric oxide synthase, inducible
MOL004820	kanzonols W	Nuclear receptor coactivator 1
MOL004820	kanzonols W	Nuclear receptor coactivator 2
MOL004820	kanzonols W	Peroxisome proliferator activated receptor gamma
MOL004820	kanzonols W	Prostaglandin G/H synthase 1
MOL004820	kanzonols W	Prostaglandin G/H synthase 2
MOL004820	kanzonols W	Proto-oncogene serine/threonine-protein kinase Pim-1
MOL004820	kanzonols W	Retinoic acid receptor RXR-alpha
MOL004820	kanzonols W	Serine/threonine-protein kinase Chk1
MOL004820	kanzonols W	Sodium channel protein type 5 subunit alpha
MOL004820	kanzonols W	Trypsin-1
MOL004824	(2S)-6-(2,4-dihydroxyphenyl)-2-(2-hydroxypropan-2-yl)-4-methoxy-2,3-dihydrofuro[3,2-g]chromen-7-one	Acetylcholinesterase
MOL004824	(2S)-6-(2,4-dihydroxyphenyl)-2-(2-hydroxypropan-2-yl)-4-methoxy-2,3-dihydrofuro[3,2-g]chromen-7-one	Androgen receptor
MOL004824	(2S)-6-(2,4-dihydroxyphenyl)-2-(2-hydroxypropan-2-yl)-4-methoxy-2,3-dihydrofuro[3,2-g]chromen-7-one	Calmodulin
MOL004824	(2S)-6-(2,4-dihydroxyphenyl)-2-(2-hydroxypropan-2-yl)-4-methoxy-2,3-dihydrofuro[3,2-g]chromen-7-one	Cell division protein kinase 2
MOL004824	(2S)-6-(2,4-dihydroxyphenyl)-2-(2-hydroxypropan-2-yl)-4-methoxy-2,3-dihydrofuro[3,2-g]chromen-7-one	Coagulation factor VII
MOL004824	(2S)-6-(2,4-dihydroxyphenyl)-2-(2-hydroxypropan-2-yl)-4-methoxy-2,3-dihydrofuro[3,2-g]chromen-7-one	Coagulation factor Xa
MOL004824	(2S)-6-(2,4-dihydroxyphenyl)-2-(2-hydroxypropan-2-yl)-4-methoxy-2,3-dihydrofuro[3,2-g]chromen-7-one	Cyclin-A2
MOL004824	(2S)-6-(2,4-dihydroxyphenyl)-2-(2-hydroxypropan-2-yl)-4-methoxy-2,3-dihydrofuro[3,2-g]chromen-7-one	Dipeptidyl peptidase IV
MOL004824	(2S)-6-(2,4-dihydroxyphenyl)-2-(2-hydroxypropan-2-yl)-4-methoxy-2,3-dihydrofuro[3,2-g]chromen-7-one	DNA topoisomerase II
MOL004824	(2S)-6-(2,4-dihydroxyphenyl)-2-(2-hydroxypropan-2-yl)-4-methoxy-2,3-dihydrofuro[3,2-g]chromen-7-one	Estrogen receptor
MOL004824	(2S)-6-(2,4-dihydroxyphenyl)-2-(2-hydroxypropan-2-yl)-4-methoxy-2,3-dihydrofuro[3,2-g]chromen-7-one	Estrogen receptor beta
MOL004824	(2S)-6-(2,4-dihydroxyphenyl)-2-(2-hydroxypropan-2-yl)-4-methoxy-2,3-dihydrofuro[3,2-g]chromen-7-one	Glycogen synthase kinase-3 beta
MOL004824	(2S)-6-(2,4-dihydroxyphenyl)-2-(2-hydroxypropan-2-yl)-4-methoxy-2,3-dihydrofuro[3,2-g]chromen-7-one	Mitogen-activated protein kinase 14
MOL004824	(2S)-6-(2,4-dihydroxyphenyl)-2-(2-hydroxypropan-2-yl)-4-methoxy-2,3-dihydrofuro[3,2-g]chromen-7-one	Nitric oxide synthase, inducible
MOL004824	(2S)-6-(2,4-dihydroxyphenyl)-2-(2-hydroxypropan-2-yl)-4-methoxy-2,3-dihydrofuro[3,2-g]chromen-7-one	Peroxisome proliferator activated receptor gamma
MOL004824	(2S)-6-(2,4-dihydroxyphenyl)-2-(2-hydroxypropan-2-yl)-4-methoxy-2,3-dihydrofuro[3,2-g]chromen-7-one	Prostaglandin G/H synthase 2
MOL004824	(2S)-6-(2,4-dihydroxyphenyl)-2-(2-hydroxypropan-2-yl)-4-methoxy-2,3-dihydrofuro[3,2-g]chromen-7-one	Proto-oncogene serine/threonine-protein kinase Pim-1
MOL004824	(2S)-6-(2,4-dihydroxyphenyl)-2-(2-hydroxypropan-2-yl)-4-methoxy-2,3-dihydrofuro[3,2-g]chromen-7-one	Serine/threonine-protein kinase Chk1
MOL004824	(2S)-6-(2,4-dihydroxyphenyl)-2-(2-hydroxypropan-2-yl)-4-methoxy-2,3-dihydrofuro[3,2-g]chromen-7-one	Trypsin-1
MOL004824	(2S)-6-(2,4-dihydroxyphenyl)-2-(2-hydroxypropan-2-yl)-4-methoxy-2,3-dihydrofuro[3,2-g]chromen-7-one	Vascular endothelial growth factor receptor 2
MOL004827	Semilicoisoflavone B	Acetylcholinesterase
MOL004827	Semilicoisoflavone B	Androgen receptor
MOL004827	Semilicoisoflavone B	Calmodulin
MOL004827	Semilicoisoflavone B	Cell division protein kinase 2
MOL004827	Semilicoisoflavone B	Coagulation factor VII
MOL004827	Semilicoisoflavone B	Coagulation factor Xa
MOL004827	Semilicoisoflavone B	DNA topoisomerase II
MOL004827	Semilicoisoflavone B	Estrogen receptor
MOL004827	Semilicoisoflavone B	Glycogen synthase kinase-3 beta
MOL004827	Semilicoisoflavone B	Nitric oxide synthase, inducible
MOL004827	Semilicoisoflavone B	Peroxisome proliferator activated receptor gamma
MOL004827	Semilicoisoflavone B	Prostaglandin G/H synthase 2
MOL004827	Semilicoisoflavone B	Serine/threonine-protein kinase Chk1
MOL004827	Semilicoisoflavone B	Sodium channel protein type 5 subunit alpha
MOL004827	Semilicoisoflavone B	Trypsin-1
MOL004828	Glepidotin A	Androgen receptor
MOL004828	Glepidotin A	Calmodulin
MOL004828	Glepidotin A	Cell division protein kinase 2
MOL004828	Glepidotin A	CGMP-inhibited 3',5'-cyclic phosphodiesterase A
MOL004828	Glepidotin A	Coagulation factor VII
MOL004828	Glepidotin A	Coagulation factor Xa
MOL004828	Glepidotin A	Cyclin-A2
MOL004828	Glepidotin A	Dipeptidyl peptidase IV
MOL004828	Glepidotin A	DNA topoisomerase II
MOL004828	Glepidotin A	Estrogen receptor
MOL004828	Glepidotin A	Glycogen synthase kinase-3 beta
MOL004828	Glepidotin A	Ig gamma-1 chain C region
MOL004828	Glepidotin A	Mitogen-activated protein kinase 14
MOL004828	Glepidotin A	Nitric oxide synthase, inducible
MOL004828	Glepidotin A	Nitric-oxide synthase, endothelial
MOL004828	Glepidotin A	Peroxisome proliferator activated receptor gamma
MOL004828	Glepidotin A	Prostaglandin G/H synthase 1
MOL004828	Glepidotin A	Prostaglandin G/H synthase 2
MOL004828	Glepidotin A	Proto-oncogene serine/threonine-protein kinase Pim-1
MOL004828	Glepidotin A	Retinoic acid receptor RXR-alpha
MOL004828	Glepidotin A	Serine/threonine-protein kinase Chk1
MOL004828	Glepidotin A	Sodium channel protein type 5 subunit alpha
MOL004828	Glepidotin A	Trypsin-1
MOL004828	Glepidotin A	Vascular endothelial growth factor receptor 2
MOL004829	Glepidotin B	Alpha-1B adrenergic receptor
MOL004829	Glepidotin B	Calmodulin
MOL004829	Glepidotin B	CGMP-inhibited 3',5'-cyclic phosphodiesterase A
MOL004829	Glepidotin B	Coagulation factor VII
MOL004829	Glepidotin B	Coagulation factor Xa
MOL004829	Glepidotin B	DNA topoisomerase II
MOL004829	Glepidotin B	Estrogen receptor
MOL004829	Glepidotin B	Ig gamma-1 chain C region
MOL004829	Glepidotin B	Nitric-oxide synthase, endothelial
MOL004829	Glepidotin B	Nuclear receptor coactivator 1
MOL004829	Glepidotin B	Prostaglandin G/H synthase 1
MOL004829	Glepidotin B	Prostaglandin G/H synthase 2
MOL004829	Glepidotin B	Retinoic acid receptor RXR-alpha
MOL004829	Glepidotin B	Sodium channel protein type 5 subunit alpha
MOL004833	Phaseolinisoflavan	Acetylcholinesterase
MOL004833	Phaseolinisoflavan	Alpha-1B adrenergic receptor
MOL004833	Phaseolinisoflavan	Androgen receptor
MOL004833	Phaseolinisoflavan	Beta-2 adrenergic receptor
MOL004833	Phaseolinisoflavan	Calmodulin
MOL004833	Phaseolinisoflavan	Cell division protein kinase 2
MOL004833	Phaseolinisoflavan	Coagulation factor Xa
MOL004833	Phaseolinisoflavan	Cyclin-A2
MOL004833	Phaseolinisoflavan	Estrogen receptor
MOL004833	Phaseolinisoflavan	Estrogen receptor beta
MOL004833	Phaseolinisoflavan	Glycogen synthase kinase-3 beta
MOL004833	Phaseolinisoflavan	Mitogen-activated protein kinase 14
MOL004833	Phaseolinisoflavan	Muscarinic acetylcholine receptor M1
MOL004833	Phaseolinisoflavan	Nitric oxide synthase, inducible
MOL004833	Phaseolinisoflavan	Nuclear receptor coactivator 1
MOL004833	Phaseolinisoflavan	Peroxisome proliferator activated receptor gamma
MOL004833	Phaseolinisoflavan	Prostaglandin G/H synthase 2
MOL004833	Phaseolinisoflavan	Proto-oncogene serine/threonine-protein kinase Pim-1
MOL004833	Phaseolinisoflavan	Retinoic acid receptor RXR-alpha
MOL004833	Phaseolinisoflavan	Serine/threonine-protein kinase Chk1
MOL004833	Phaseolinisoflavan	Sodium channel protein type 5 subunit alpha
MOL004833	Phaseolinisoflavan	Trypsin-1
MOL004835	Glypallichalcone	Alpha-1B adrenergic receptor
MOL004835	Glypallichalcone	Amine oxidase [flavin-containing] B
MOL004835	Glypallichalcone	Androgen receptor
MOL004835	Glypallichalcone	Beta-2 adrenergic receptor
MOL004835	Glypallichalcone	Calmodulin
MOL004835	Glypallichalcone	cAMP-dependent protein kinase inhibitor alpha
MOL004835	Glypallichalcone	Carbonic anhydrase II
MOL004835	Glypallichalcone	Cell division protein kinase 2
MOL004835	Glypallichalcone	CGMP-inhibited 3',5'-cyclic phosphodiesterase A
MOL004835	Glypallichalcone	Cyclin-A2
MOL004835	Glypallichalcone	Estrogen receptor
MOL004835	Glypallichalcone	Estrogen receptor beta
MOL004835	Glypallichalcone	Glycogen synthase kinase-3 beta
MOL004835	Glypallichalcone	Leukotriene A-4 hydrolase
MOL004835	Glypallichalcone	Mitogen-activated protein kinase 14
MOL004835	Glypallichalcone	mRNA of PKA Catalytic Subunit C-alpha
MOL004835	Glypallichalcone	Muscarinic acetylcholine receptor M1
MOL004835	Glypallichalcone	Nitric oxide synthase, inducible
MOL004835	Glypallichalcone	Nuclear receptor coactivator 1
MOL004835	Glypallichalcone	Peroxisome proliferator activated receptor gamma
MOL004835	Glypallichalcone	Prostaglandin G/H synthase 1
MOL004835	Glypallichalcone	Prostaglandin G/H synthase 2
MOL004835	Glypallichalcone	Serine/threonine-protein kinase Chk1
MOL004835	Glypallichalcone	Sodium channel protein type 5 subunit alpha
MOL004835	Glypallichalcone	Sodium-dependent dopamine transporter
MOL004835	Glypallichalcone	Sodium-dependent serotonin transporter
MOL004838	8-(6-hydroxy-2-benzofuranyl)-2,2-dimethyl-5-chromenol	Estrogen receptor
MOL004838	8-(6-hydroxy-2-benzofuranyl)-2,2-dimethyl-5-chromenol	Nitric oxide synthase, inducible
MOL004838	8-(6-hydroxy-2-benzofuranyl)-2,2-dimethyl-5-chromenol	Phosphatidylinositol-4,5-bisphosphate 3-kinase catalytic subunit, gamma isoform
MOL004838	8-(6-hydroxy-2-benzofuranyl)-2,2-dimethyl-5-chromenol	Prostaglandin G/H synthase 2
MOL004838	8-(6-hydroxy-2-benzofuranyl)-2,2-dimethyl-5-chromenol	Retinoic acid receptor RXR-alpha
MOL004841	Licochalcone B	Androgen receptor
MOL004841	Licochalcone B	Beta-2 adrenergic receptor
MOL004841	Licochalcone B	Calmodulin
MOL004841	Licochalcone B	Carbonic anhydrase II
MOL004841	Licochalcone B	Cell division protein kinase 2
MOL004841	Licochalcone B	CGMP-inhibited 3',5'-cyclic phosphodiesterase A
MOL004841	Licochalcone B	Cyclin-A2
MOL004841	Licochalcone B	Estrogen receptor
MOL004841	Licochalcone B	Estrogen receptor beta
MOL004841	Licochalcone B	Glycogen synthase kinase-3 beta
MOL004841	Licochalcone B	Mitogen-activated protein kinase 14
MOL004841	Licochalcone B	mRNA of PKA Catalytic Subunit C-alpha
MOL004841	Licochalcone B	Nitric oxide synthase, inducible
MOL004841	Licochalcone B	Peroxisome proliferator activated receptor gamma
MOL004841	Licochalcone B	Prostaglandin G/H synthase 1
MOL004841	Licochalcone B	Prostaglandin G/H synthase 2
MOL004841	Licochalcone B	Proto-oncogene serine/threonine-protein kinase Pim-1
MOL004841	Licochalcone B	Serine/threonine-protein kinase Chk1
MOL004848	licochalcone G	Androgen receptor
MOL004848	licochalcone G	Calmodulin
MOL004848	licochalcone G	Cell division protein kinase 2
MOL004848	licochalcone G	Coagulation factor Xa
MOL004848	licochalcone G	Cyclin-A2
MOL004848	licochalcone G	Estrogen receptor
MOL004848	licochalcone G	Estrogen receptor beta
MOL004848	licochalcone G	Glycogen synthase kinase-3 beta
MOL004848	licochalcone G	Ig gamma-1 chain C region
MOL004848	licochalcone G	Mitogen-activated protein kinase 14
MOL004848	licochalcone G	Nitric oxide synthase, inducible
MOL004848	licochalcone G	Nuclear receptor coactivator 2
MOL004848	licochalcone G	Peroxisome proliferator activated receptor gamma
MOL004848	licochalcone G	Prostaglandin G/H synthase 2
MOL004848	licochalcone G	Proto-oncogene serine/threonine-protein kinase Pim-1
MOL004848	licochalcone G	Vascular endothelial growth factor receptor 2
MOL004849	3-(2,4-dihydroxyphenyl)-8-(1,1-dimethylprop-2-enyl)-7-hydroxy-5-methoxy-coumarin	Androgen receptor
MOL004849	3-(2,4-dihydroxyphenyl)-8-(1,1-dimethylprop-2-enyl)-7-hydroxy-5-methoxy-coumarin	Calmodulin
MOL004849	3-(2,4-dihydroxyphenyl)-8-(1,1-dimethylprop-2-enyl)-7-hydroxy-5-methoxy-coumarin	Cell division protein kinase 2
MOL004849	3-(2,4-dihydroxyphenyl)-8-(1,1-dimethylprop-2-enyl)-7-hydroxy-5-methoxy-coumarin	Coagulation factor VII
MOL004849	3-(2,4-dihydroxyphenyl)-8-(1,1-dimethylprop-2-enyl)-7-hydroxy-5-methoxy-coumarin	Coagulation factor Xa
MOL004849	3-(2,4-dihydroxyphenyl)-8-(1,1-dimethylprop-2-enyl)-7-hydroxy-5-methoxy-coumarin	Dipeptidyl peptidase IV
MOL004849	3-(2,4-dihydroxyphenyl)-8-(1,1-dimethylprop-2-enyl)-7-hydroxy-5-methoxy-coumarin	DNA topoisomerase II
MOL004849	3-(2,4-dihydroxyphenyl)-8-(1,1-dimethylprop-2-enyl)-7-hydroxy-5-methoxy-coumarin	Estrogen receptor
MOL004849	3-(2,4-dihydroxyphenyl)-8-(1,1-dimethylprop-2-enyl)-7-hydroxy-5-methoxy-coumarin	Estrogen receptor beta
MOL004849	3-(2,4-dihydroxyphenyl)-8-(1,1-dimethylprop-2-enyl)-7-hydroxy-5-methoxy-coumarin	Glycogen synthase kinase-3 beta
MOL004849	3-(2,4-dihydroxyphenyl)-8-(1,1-dimethylprop-2-enyl)-7-hydroxy-5-methoxy-coumarin	Mitogen-activated protein kinase 14
MOL004849	3-(2,4-dihydroxyphenyl)-8-(1,1-dimethylprop-2-enyl)-7-hydroxy-5-methoxy-coumarin	Nitric oxide synthase, inducible
MOL004849	3-(2,4-dihydroxyphenyl)-8-(1,1-dimethylprop-2-enyl)-7-hydroxy-5-methoxy-coumarin	Nuclear receptor coactivator 1
MOL004849	3-(2,4-dihydroxyphenyl)-8-(1,1-dimethylprop-2-enyl)-7-hydroxy-5-methoxy-coumarin	Nuclear receptor coactivator 2
MOL004849	3-(2,4-dihydroxyphenyl)-8-(1,1-dimethylprop-2-enyl)-7-hydroxy-5-methoxy-coumarin	Peroxisome proliferator activated receptor gamma
MOL004849	3-(2,4-dihydroxyphenyl)-8-(1,1-dimethylprop-2-enyl)-7-hydroxy-5-methoxy-coumarin	Potassium voltage-gated channel subfamily H member 2
MOL004849	3-(2,4-dihydroxyphenyl)-8-(1,1-dimethylprop-2-enyl)-7-hydroxy-5-methoxy-coumarin	Prostaglandin G/H synthase 2
MOL004849	3-(2,4-dihydroxyphenyl)-8-(1,1-dimethylprop-2-enyl)-7-hydroxy-5-methoxy-coumarin	Proto-oncogene serine/threonine-protein kinase Pim-1
MOL004849	3-(2,4-dihydroxyphenyl)-8-(1,1-dimethylprop-2-enyl)-7-hydroxy-5-methoxy-coumarin	Serine/threonine-protein kinase Chk1
MOL004849	3-(2,4-dihydroxyphenyl)-8-(1,1-dimethylprop-2-enyl)-7-hydroxy-5-methoxy-coumarin	Trypsin-1
MOL004849	3-(2,4-dihydroxyphenyl)-8-(1,1-dimethylprop-2-enyl)-7-hydroxy-5-methoxy-coumarin	Vascular endothelial growth factor receptor 2
MOL004855	Licoricone	Androgen receptor
MOL004855	Licoricone	Calmodulin
MOL004855	Licoricone	Coagulation factor Xa
MOL004855	Licoricone	DNA topoisomerase II
MOL004855	Licoricone	Estrogen receptor
MOL004855	Licoricone	Nitric oxide synthase, inducible
MOL004855	Licoricone	Nuclear receptor coactivator 2
MOL004855	Licoricone	Peroxisome proliferator activated receptor gamma
MOL004855	Licoricone	Potassium voltage-gated channel subfamily H member 2
MOL004855	Licoricone	Prostaglandin G/H synthase 2
MOL004855	Licoricone	Proto-oncogene serine/threonine-protein kinase Pim-1
MOL004855	Licoricone	Serine/threonine-protein kinase Chk1
MOL004855	Licoricone	Trypsin-1
MOL004855	Licoricone	Vascular endothelial growth factor receptor 2
MOL004856	Gancaonin A	Acetylcholinesterase
MOL004856	Gancaonin A	Androgen receptor
MOL004856	Gancaonin A	Calmodulin
MOL004856	Gancaonin A	Coagulation factor Xa
MOL004856	Gancaonin A	Cyclin-A2
MOL004856	Gancaonin A	Dipeptidyl peptidase IV
MOL004856	Gancaonin A	DNA topoisomerase II
MOL004856	Gancaonin A	Estrogen receptor
MOL004856	Gancaonin A	Estrogen receptor beta
MOL004856	Gancaonin A	Glycogen synthase kinase-3 beta
MOL004856	Gancaonin A	Nitric oxide synthase, inducible
MOL004856	Gancaonin A	Nuclear receptor coactivator 2
MOL004856	Gancaonin A	Peroxisome proliferator activated receptor gamma
MOL004856	Gancaonin A	Prostaglandin G/H synthase 2
MOL004856	Gancaonin A	Proto-oncogene serine/threonine-protein kinase Pim-1
MOL004856	Gancaonin A	Serine/threonine-protein kinase Chk1
MOL004856	Gancaonin A	Sodium channel protein type 5 subunit alpha
MOL004856	Gancaonin A	Trypsin-1
MOL004857	Gancaonin B	Alpha-1B adrenergic receptor
MOL004857	Gancaonin B	Androgen receptor
MOL004857	Gancaonin B	Beta-2 adrenergic receptor
MOL004857	Gancaonin B	Calmodulin
MOL004857	Gancaonin B	Coagulation factor VII
MOL004857	Gancaonin B	Coagulation factor Xa
MOL004857	Gancaonin B	Cyclin-A2
MOL004857	Gancaonin B	Dipeptidyl peptidase IV
MOL004857	Gancaonin B	DNA topoisomerase II
MOL004857	Gancaonin B	Estrogen receptor
MOL004857	Gancaonin B	Estrogen receptor beta
MOL004857	Gancaonin B	Glycogen synthase kinase-3 beta
MOL004857	Gancaonin B	Nitric oxide synthase, inducible
MOL004857	Gancaonin B	Nuclear receptor coactivator 2
MOL004857	Gancaonin B	Peroxisome proliferator activated receptor gamma
MOL004857	Gancaonin B	Prostaglandin G/H synthase 2
MOL004857	Gancaonin B	Proto-oncogene serine/threonine-protein kinase Pim-1
MOL004857	Gancaonin B	Serine/threonine-protein kinase Chk1
MOL004857	Gancaonin B	Trypsin-1
MOL004857	Gancaonin B	Vascular endothelial growth factor receptor 2
MOL004863	3-(3,4-dihydroxyphenyl)-5,7-dihydroxy-8-(3-methylbut-2-enyl)chromone	Androgen receptor
MOL004863	3-(3,4-dihydroxyphenyl)-5,7-dihydroxy-8-(3-methylbut-2-enyl)chromone	Calmodulin
MOL004863	3-(3,4-dihydroxyphenyl)-5,7-dihydroxy-8-(3-methylbut-2-enyl)chromone	Cell division protein kinase 2
MOL004863	3-(3,4-dihydroxyphenyl)-5,7-dihydroxy-8-(3-methylbut-2-enyl)chromone	Coagulation factor Xa
MOL004863	3-(3,4-dihydroxyphenyl)-5,7-dihydroxy-8-(3-methylbut-2-enyl)chromone	Cyclin-A2
MOL004863	3-(3,4-dihydroxyphenyl)-5,7-dihydroxy-8-(3-methylbut-2-enyl)chromone	Estrogen receptor
MOL004863	3-(3,4-dihydroxyphenyl)-5,7-dihydroxy-8-(3-methylbut-2-enyl)chromone	Glycogen synthase kinase-3 beta
MOL004863	3-(3,4-dihydroxyphenyl)-5,7-dihydroxy-8-(3-methylbut-2-enyl)chromone	Mitogen-activated protein kinase 14
MOL004863	3-(3,4-dihydroxyphenyl)-5,7-dihydroxy-8-(3-methylbut-2-enyl)chromone	mRNA of Protein-tyrosine phosphatase, non-receptor type 1
MOL004863	3-(3,4-dihydroxyphenyl)-5,7-dihydroxy-8-(3-methylbut-2-enyl)chromone	Nitric oxide synthase, inducible
MOL004863	3-(3,4-dihydroxyphenyl)-5,7-dihydroxy-8-(3-methylbut-2-enyl)chromone	Nuclear receptor coactivator 2
MOL004863	3-(3,4-dihydroxyphenyl)-5,7-dihydroxy-8-(3-methylbut-2-enyl)chromone	Peroxisome proliferator activated receptor gamma
MOL004863	3-(3,4-dihydroxyphenyl)-5,7-dihydroxy-8-(3-methylbut-2-enyl)chromone	Prostaglandin G/H synthase 2
MOL004863	3-(3,4-dihydroxyphenyl)-5,7-dihydroxy-8-(3-methylbut-2-enyl)chromone	Proto-oncogene serine/threonine-protein kinase Pim-1
MOL004863	3-(3,4-dihydroxyphenyl)-5,7-dihydroxy-8-(3-methylbut-2-enyl)chromone	Serine/threonine-protein kinase Chk1
MOL004863	3-(3,4-dihydroxyphenyl)-5,7-dihydroxy-8-(3-methylbut-2-enyl)chromone	Trypsin-1
MOL004864	5,7-dihydroxy-3-(4-methoxyphenyl)-8-(3-methylbut-2-enyl)chromone	Androgen receptor
MOL004864	5,7-dihydroxy-3-(4-methoxyphenyl)-8-(3-methylbut-2-enyl)chromone	Calmodulin
MOL004864	5,7-dihydroxy-3-(4-methoxyphenyl)-8-(3-methylbut-2-enyl)chromone	Cell division protein kinase 2
MOL004864	5,7-dihydroxy-3-(4-methoxyphenyl)-8-(3-methylbut-2-enyl)chromone	Coagulation factor Xa
MOL004864	5,7-dihydroxy-3-(4-methoxyphenyl)-8-(3-methylbut-2-enyl)chromone	Cyclin-A2
MOL004864	5,7-dihydroxy-3-(4-methoxyphenyl)-8-(3-methylbut-2-enyl)chromone	Dipeptidyl peptidase IV
MOL004864	5,7-dihydroxy-3-(4-methoxyphenyl)-8-(3-methylbut-2-enyl)chromone	DNA topoisomerase II
MOL004864	5,7-dihydroxy-3-(4-methoxyphenyl)-8-(3-methylbut-2-enyl)chromone	Estrogen receptor
MOL004864	5,7-dihydroxy-3-(4-methoxyphenyl)-8-(3-methylbut-2-enyl)chromone	Estrogen receptor beta
MOL004864	5,7-dihydroxy-3-(4-methoxyphenyl)-8-(3-methylbut-2-enyl)chromone	Glycogen synthase kinase-3 beta
MOL004864	5,7-dihydroxy-3-(4-methoxyphenyl)-8-(3-methylbut-2-enyl)chromone	Mitogen-activated protein kinase 14
MOL004864	5,7-dihydroxy-3-(4-methoxyphenyl)-8-(3-methylbut-2-enyl)chromone	Nitric oxide synthase, inducible
MOL004864	5,7-dihydroxy-3-(4-methoxyphenyl)-8-(3-methylbut-2-enyl)chromone	Nuclear receptor coactivator 2
MOL004864	5,7-dihydroxy-3-(4-methoxyphenyl)-8-(3-methylbut-2-enyl)chromone	Peroxisome proliferator activated receptor gamma
MOL004864	5,7-dihydroxy-3-(4-methoxyphenyl)-8-(3-methylbut-2-enyl)chromone	Potassium voltage-gated channel subfamily H member 2
MOL004864	5,7-dihydroxy-3-(4-methoxyphenyl)-8-(3-methylbut-2-enyl)chromone	Prostaglandin G/H synthase 2
MOL004864	5,7-dihydroxy-3-(4-methoxyphenyl)-8-(3-methylbut-2-enyl)chromone	Proto-oncogene serine/threonine-protein kinase Pim-1
MOL004864	5,7-dihydroxy-3-(4-methoxyphenyl)-8-(3-methylbut-2-enyl)chromone	Serine/threonine-protein kinase Chk1
MOL004864	5,7-dihydroxy-3-(4-methoxyphenyl)-8-(3-methylbut-2-enyl)chromone	Trypsin-1
MOL004866	2-(3,4-dihydroxyphenyl)-5,7-dihydroxy-6-(3-methylbut-2-enyl)chromone	Androgen receptor
MOL004866	2-(3,4-dihydroxyphenyl)-5,7-dihydroxy-6-(3-methylbut-2-enyl)chromone	Beta-2 adrenergic receptor
MOL004866	2-(3,4-dihydroxyphenyl)-5,7-dihydroxy-6-(3-methylbut-2-enyl)chromone	Calmodulin
MOL004866	2-(3,4-dihydroxyphenyl)-5,7-dihydroxy-6-(3-methylbut-2-enyl)chromone	Cell division protein kinase 2
MOL004866	2-(3,4-dihydroxyphenyl)-5,7-dihydroxy-6-(3-methylbut-2-enyl)chromone	Coagulation factor VII
MOL004866	2-(3,4-dihydroxyphenyl)-5,7-dihydroxy-6-(3-methylbut-2-enyl)chromone	Coagulation factor Xa
MOL004866	2-(3,4-dihydroxyphenyl)-5,7-dihydroxy-6-(3-methylbut-2-enyl)chromone	Cyclin-A2
MOL004866	2-(3,4-dihydroxyphenyl)-5,7-dihydroxy-6-(3-methylbut-2-enyl)chromone	Dipeptidyl peptidase IV
MOL004866	2-(3,4-dihydroxyphenyl)-5,7-dihydroxy-6-(3-methylbut-2-enyl)chromone	Peroxisome proliferator activated receptor gamma
MOL004866	2-(3,4-dihydroxyphenyl)-5,7-dihydroxy-6-(3-methylbut-2-enyl)chromone	Prostaglandin G/H synthase 2
MOL004866	2-(3,4-dihydroxyphenyl)-5,7-dihydroxy-6-(3-methylbut-2-enyl)chromone	Proto-oncogene serine/threonine-protein kinase Pim-1
MOL004866	2-(3,4-dihydroxyphenyl)-5,7-dihydroxy-6-(3-methylbut-2-enyl)chromone	Serine/threonine-protein kinase Chk1
MOL004866	2-(3,4-dihydroxyphenyl)-5,7-dihydroxy-6-(3-methylbut-2-enyl)chromone	Sodium channel protein type 5 subunit alpha
MOL004866	2-(3,4-dihydroxyphenyl)-5,7-dihydroxy-6-(3-methylbut-2-enyl)chromone	Trypsin-1
MOL004879	Glycyrin	Androgen receptor
MOL004879	Glycyrin	Calmodulin
MOL004879	Glycyrin	Coagulation factor Xa
MOL004879	Glycyrin	Dipeptidyl peptidase IV
MOL004879	Glycyrin	DNA topoisomerase II
MOL004879	Glycyrin	Estrogen receptor
MOL004879	Glycyrin	Estrogen receptor beta
MOL004879	Glycyrin	Nitric oxide synthase, inducible
MOL004879	Glycyrin	Nuclear receptor coactivator 2
MOL004879	Glycyrin	Peroxisome proliferator activated receptor gamma
MOL004879	Glycyrin	Potassium voltage-gated channel subfamily H member 2
MOL004879	Glycyrin	Prostaglandin G/H synthase 2
MOL004879	Glycyrin	Proto-oncogene serine/threonine-protein kinase Pim-1
MOL004879	Glycyrin	Serine/threonine-protein kinase Chk1
MOL004879	Glycyrin	Trypsin-1
MOL004879	Glycyrin	Vascular endothelial growth factor receptor 2
MOL004882	Licocoumarone	Androgen receptor
MOL004882	Licocoumarone	Cell division protein kinase 2
MOL004882	Licocoumarone	Cyclin-A2
MOL004882	Licocoumarone	Estrogen receptor
MOL004882	Licocoumarone	Estrogen receptor beta
MOL004882	Licocoumarone	Glycogen synthase kinase-3 beta
MOL004883	Licoisoflavone	Androgen receptor
MOL004883	Licoisoflavone	Calmodulin
MOL004883	Licoisoflavone	Cell division protein kinase 2
MOL004883	Licoisoflavone	Coagulation factor Xa
MOL004883	Licoisoflavone	Cyclin-A2
MOL004883	Licoisoflavone	Dipeptidyl peptidase IV
MOL004883	Licoisoflavone	DNA topoisomerase II
MOL004883	Licoisoflavone	Estrogen receptor
MOL004883	Licoisoflavone	Mitogen-activated protein kinase 14
MOL004883	Licoisoflavone	Nitric oxide synthase, inducible
MOL004883	Licoisoflavone	Nuclear receptor coactivator 2
MOL004883	Licoisoflavone	Peroxisome proliferator activated receptor gamma
MOL004883	Licoisoflavone	Prostaglandin G/H synthase 2
MOL004883	Licoisoflavone	Proto-oncogene serine/threonine-protein kinase Pim-1
MOL004883	Licoisoflavone	Serine/threonine-protein kinase Chk1
MOL004883	Licoisoflavone	Trypsin-1
MOL004883	Licoisoflavone	Vascular endothelial growth factor receptor 2
MOL004884	Licoisoflavone B	Acetylcholinesterase
MOL004884	Licoisoflavone B	Androgen receptor
MOL004884	Licoisoflavone B	Calmodulin
MOL004884	Licoisoflavone B	Cell division protein kinase 2
MOL004884	Licoisoflavone B	Coagulation factor Xa
MOL004884	Licoisoflavone B	Cyclin-A2
MOL004884	Licoisoflavone B	DNA topoisomerase II
MOL004884	Licoisoflavone B	Estrogen receptor
MOL004884	Licoisoflavone B	Estrogen receptor beta
MOL004884	Licoisoflavone B	Glycogen synthase kinase-3 beta
MOL004884	Licoisoflavone B	Nitric oxide synthase, inducible
MOL004884	Licoisoflavone B	Peroxisome proliferator activated receptor gamma
MOL004884	Licoisoflavone B	Prostaglandin G/H synthase 2
MOL004884	Licoisoflavone B	Proto-oncogene serine/threonine-protein kinase Pim-1
MOL004884	Licoisoflavone B	Serine/threonine-protein kinase Chk1
MOL004884	Licoisoflavone B	Trypsin-1
MOL004885	licoisoflavanone	Acetylcholinesterase
MOL004885	licoisoflavanone	Androgen receptor
MOL004885	licoisoflavanone	Calmodulin
MOL004885	licoisoflavanone	Cell division protein kinase 2
MOL004885	licoisoflavanone	Coagulation factor VII
MOL004885	licoisoflavanone	Coagulation factor Xa
MOL004885	licoisoflavanone	Cyclin-A2
MOL004885	licoisoflavanone	DNA topoisomerase II
MOL004885	licoisoflavanone	Estrogen receptor
MOL004885	licoisoflavanone	Estrogen receptor beta
MOL004885	licoisoflavanone	Glycogen synthase kinase-3 beta
MOL004885	licoisoflavanone	Nitric oxide synthase, inducible
MOL004885	licoisoflavanone	Nuclear receptor coactivator 1
MOL004885	licoisoflavanone	Peroxisome proliferator activated receptor gamma
MOL004885	licoisoflavanone	Prostaglandin G/H synthase 1
MOL004885	licoisoflavanone	Prostaglandin G/H synthase 2
MOL004885	licoisoflavanone	Proto-oncogene serine/threonine-protein kinase Pim-1
MOL004885	licoisoflavanone	Sodium channel protein type 5 subunit alpha
MOL004885	licoisoflavanone	Trypsin-1
MOL004891	shinpterocarpin	5-hydroxytryptamine receptor 3A
MOL004891	shinpterocarpin	Alpha-1B adrenergic receptor
MOL004891	shinpterocarpin	Alpha-1D adrenergic receptor
MOL004891	shinpterocarpin	Androgen receptor
MOL004891	shinpterocarpin	Beta-2 adrenergic receptor
MOL004891	shinpterocarpin	Calmodulin
MOL004891	shinpterocarpin	Cell division protein kinase 2
MOL004891	shinpterocarpin	Cyclin-A2
MOL004891	shinpterocarpin	Delta-type opioid receptor
MOL004891	shinpterocarpin	Estrogen receptor
MOL004891	shinpterocarpin	Estrogen receptor beta
MOL004891	shinpterocarpin	Glycogen synthase kinase-3 beta
MOL004891	shinpterocarpin	Mitogen-activated protein kinase 14
MOL004891	shinpterocarpin	mRNA of PKA Catalytic Subunit C-alpha
MOL004891	shinpterocarpin	Muscarinic acetylcholine receptor M1
MOL004891	shinpterocarpin	Muscarinic acetylcholine receptor M3
MOL004891	shinpterocarpin	Mu-type opioid receptor
MOL004891	shinpterocarpin	Neuronal acetylcholine receptor protein, alpha-7 chain
MOL004891	shinpterocarpin	Nitric oxide synthase, inducible
MOL004891	shinpterocarpin	Nuclear receptor coactivator 1
MOL004891	shinpterocarpin	Peroxisome proliferator activated receptor gamma
MOL004891	shinpterocarpin	Phosphatidylinositol-4,5-bisphosphate 3-kinase catalytic subunit, gamma isoform
MOL004891	shinpterocarpin	Potassium voltage-gated channel subfamily H member 2
MOL004891	shinpterocarpin	Prostaglandin G/H synthase 1
MOL004891	shinpterocarpin	Prostaglandin G/H synthase 2
MOL004891	shinpterocarpin	Proto-oncogene serine/threonine-protein kinase Pim-1
MOL004891	shinpterocarpin	Retinoic acid receptor RXR-alpha
MOL004891	shinpterocarpin	Retinoic acid receptor RXR-beta
MOL004891	shinpterocarpin	Sodium channel protein type 5 subunit alpha
MOL004891	shinpterocarpin	Trypsin-1
MOL004898	(E)-3-[3,4-dihydroxy-5-(3-methylbut-2-enyl)phenyl]-1-(2,4-dihydroxyphenyl)prop-2-en-1-one	Androgen receptor
MOL004898	(E)-3-[3,4-dihydroxy-5-(3-methylbut-2-enyl)phenyl]-1-(2,4-dihydroxyphenyl)prop-2-en-1-one	Calmodulin
MOL004898	(E)-3-[3,4-dihydroxy-5-(3-methylbut-2-enyl)phenyl]-1-(2,4-dihydroxyphenyl)prop-2-en-1-one	Cell division protein kinase 2
MOL004898	(E)-3-[3,4-dihydroxy-5-(3-methylbut-2-enyl)phenyl]-1-(2,4-dihydroxyphenyl)prop-2-en-1-one	Cyclin-A2
MOL004898	(E)-3-[3,4-dihydroxy-5-(3-methylbut-2-enyl)phenyl]-1-(2,4-dihydroxyphenyl)prop-2-en-1-one	Estrogen receptor
MOL004898	(E)-3-[3,4-dihydroxy-5-(3-methylbut-2-enyl)phenyl]-1-(2,4-dihydroxyphenyl)prop-2-en-1-one	Glycogen synthase kinase-3 beta
MOL004898	(E)-3-[3,4-dihydroxy-5-(3-methylbut-2-enyl)phenyl]-1-(2,4-dihydroxyphenyl)prop-2-en-1-one	Mitogen-activated protein kinase 14
MOL004898	(E)-3-[3,4-dihydroxy-5-(3-methylbut-2-enyl)phenyl]-1-(2,4-dihydroxyphenyl)prop-2-en-1-one	Nuclear receptor coactivator 2
MOL004898	(E)-3-[3,4-dihydroxy-5-(3-methylbut-2-enyl)phenyl]-1-(2,4-dihydroxyphenyl)prop-2-en-1-one	Peroxisome proliferator activated receptor gamma
MOL004898	(E)-3-[3,4-dihydroxy-5-(3-methylbut-2-enyl)phenyl]-1-(2,4-dihydroxyphenyl)prop-2-en-1-one	Prostaglandin G/H synthase 2
MOL004898	(E)-3-[3,4-dihydroxy-5-(3-methylbut-2-enyl)phenyl]-1-(2,4-dihydroxyphenyl)prop-2-en-1-one	Proto-oncogene serine/threonine-protein kinase Pim-1
MOL004903	liquiritin	Calmodulin
MOL004903	liquiritin	Coagulation factor VII
MOL004903	liquiritin	Coagulation factor Xa
MOL004903	liquiritin	Prostaglandin G/H synthase 2
MOL004903	liquiritin	Superoxide dismutase [Cu-Zn]
MOL004903	liquiritin	Vascular endothelial growth factor receptor 2
MOL004904	licopyranocoumarin	Acetylcholinesterase
MOL004904	licopyranocoumarin	Androgen receptor
MOL004904	licopyranocoumarin	Calmodulin
MOL004904	licopyranocoumarin	Cell division protein kinase 2
MOL004904	licopyranocoumarin	Coagulation factor VII
MOL004904	licopyranocoumarin	Coagulation factor Xa
MOL004904	licopyranocoumarin	Cyclin-A2
MOL004904	licopyranocoumarin	DNA topoisomerase II
MOL004904	licopyranocoumarin	Estrogen receptor
MOL004904	licopyranocoumarin	Nitric oxide synthase, inducible
MOL004904	licopyranocoumarin	Peroxisome proliferator activated receptor gamma
MOL004904	licopyranocoumarin	Prostaglandin G/H synthase 2
MOL004904	licopyranocoumarin	Proto-oncogene serine/threonine-protein kinase Pim-1
MOL004904	licopyranocoumarin	Trypsin-1
MOL004904	licopyranocoumarin	Vascular endothelial growth factor receptor 2
MOL004907	Glyzaglabrin	Androgen receptor
MOL004907	Glyzaglabrin	Cell division protein kinase 2
MOL004907	Glyzaglabrin	Cyclin-A2
MOL004907	Glyzaglabrin	Dipeptidyl peptidase IV
MOL004907	Glyzaglabrin	Estrogen receptor
MOL004907	Glyzaglabrin	Estrogen receptor beta
MOL004907	Glyzaglabrin	Glycogen synthase kinase-3 beta
MOL004907	Glyzaglabrin	Mitogen-activated protein kinase 14
MOL004907	Glyzaglabrin	mRNA of PKA Catalytic Subunit C-alpha
MOL004907	Glyzaglabrin	Nitric oxide synthase, inducible
MOL004907	Glyzaglabrin	Peroxisome proliferator activated receptor gamma
MOL004907	Glyzaglabrin	Phosphatidylinositol-4,5-bisphosphate 3-kinase catalytic subunit, gamma isoform
MOL004907	Glyzaglabrin	Prostaglandin G/H synthase 1
MOL004907	Glyzaglabrin	Prostaglandin G/H synthase 2
MOL004907	Glyzaglabrin	Proto-oncogene serine/threonine-protein kinase Pim-1
MOL004907	Glyzaglabrin	Serine/threonine-protein kinase Chk1
MOL004907	Glyzaglabrin	Trypsin-1
MOL004908	Glabridin	Acetylcholinesterase
MOL004908	Glabridin	Alpha-1B adrenergic receptor
MOL004908	Glabridin	Androgen receptor
MOL004908	Glabridin	Beta-2 adrenergic receptor
MOL004908	Glabridin	Calmodulin
MOL004908	Glabridin	Cell division protein kinase 2
MOL004908	Glabridin	Cyclin-A2
MOL004908	Glabridin	Estrogen receptor
MOL004908	Glabridin	Estrogen receptor beta
MOL004908	Glabridin	Glycogen synthase kinase-3 beta
MOL004908	Glabridin	Ig gamma-1 chain C region
MOL004908	Glabridin	Mitogen-activated protein kinase 14
MOL004908	Glabridin	mRNA of PKA Catalytic Subunit C-alpha
MOL004908	Glabridin	Muscarinic acetylcholine receptor M1
MOL004908	Glabridin	Nitric oxide synthase, inducible
MOL004908	Glabridin	Nuclear receptor coactivator 1
MOL004908	Glabridin	Nuclear receptor coactivator 2
MOL004908	Glabridin	Peroxisome proliferator activated receptor gamma
MOL004908	Glabridin	Prostaglandin G/H synthase 2
MOL004908	Glabridin	Proto-oncogene serine/threonine-protein kinase Pim-1
MOL004908	Glabridin	Retinoic acid receptor RXR-alpha
MOL004908	Glabridin	Retinoic acid receptor RXR-beta
MOL004908	Glabridin	Serine/threonine-protein kinase Chk1
MOL004908	Glabridin	Sodium channel protein type 5 subunit alpha
MOL004908	Glabridin	Trypsin-1
MOL004910	Glabranin	Calmodulin
MOL004910	Glabranin	CGMP-inhibited 3',5'-cyclic phosphodiesterase A
MOL004910	Glabranin	Coagulation factor Xa
MOL004910	Glabranin	Estrogen receptor
MOL004910	Glabranin	mRNA of PKA Catalytic Subunit C-alpha
MOL004910	Glabranin	Nitric oxide synthase, inducible
MOL004910	Glabranin	Nitric-oxide synthase, endothelial
MOL004910	Glabranin	Prostaglandin G/H synthase 1
MOL004910	Glabranin	Prostaglandin G/H synthase 2
MOL004910	Glabranin	Sodium channel protein type 5 subunit alpha
MOL004911	Glabrene	Androgen receptor
MOL004911	Glabrene	Beta-2 adrenergic receptor
MOL004911	Glabrene	Calmodulin
MOL004911	Glabrene	Cell division protein kinase 2
MOL004911	Glabrene	Coagulation factor Xa
MOL004911	Glabrene	Estrogen receptor
MOL004911	Glabrene	Estrogen receptor beta
MOL004911	Glabrene	Glycogen synthase kinase-3 beta
MOL004911	Glabrene	Mitogen-activated protein kinase 14
MOL004911	Glabrene	Nitric oxide synthase, inducible
MOL004911	Glabrene	Nuclear receptor coactivator 2
MOL004911	Glabrene	Peroxisome proliferator activated receptor gamma
MOL004911	Glabrene	Prostaglandin G/H synthase 1
MOL004911	Glabrene	Prostaglandin G/H synthase 2
MOL004911	Glabrene	Proto-oncogene serine/threonine-protein kinase Pim-1
MOL004911	Glabrene	Retinoic acid receptor RXR-alpha
MOL004911	Glabrene	Sodium channel protein type 5 subunit alpha
MOL004911	Glabrene	Trypsin-1
MOL004912	Glabrone	Acetylcholinesterase
MOL004912	Glabrone	Androgen receptor
MOL004912	Glabrone	Calmodulin
MOL004912	Glabrone	Cell division protein kinase 2
MOL004912	Glabrone	Coagulation factor Xa
MOL004912	Glabrone	Cyclin-A2
MOL004912	Glabrone	Dipeptidyl peptidase IV
MOL004912	Glabrone	Estrogen receptor
MOL004912	Glabrone	Estrogen receptor beta
MOL004912	Glabrone	Glycogen synthase kinase-3 beta
MOL004912	Glabrone	Mitogen-activated protein kinase 14
MOL004912	Glabrone	Nitric oxide synthase, inducible
MOL004912	Glabrone	Peroxisome proliferator activated receptor gamma
MOL004912	Glabrone	Prostaglandin G/H synthase 1
MOL004912	Glabrone	Prostaglandin G/H synthase 2
MOL004912	Glabrone	Proto-oncogene serine/threonine-protein kinase Pim-1
MOL004912	Glabrone	Retinoic acid receptor RXR-alpha
MOL004912	Glabrone	Serine/threonine-protein kinase Chk1
MOL004912	Glabrone	Sodium channel protein type 5 subunit alpha
MOL004912	Glabrone	Trypsin-1
MOL004913	1,3-dihydroxy-9-methoxy-6-benzofurano[3,2-c]chromenone	Cell division protein kinase 2
MOL004913	1,3-dihydroxy-9-methoxy-6-benzofurano[3,2-c]chromenone	Cyclin-A2
MOL004913	1,3-dihydroxy-9-methoxy-6-benzofurano[3,2-c]chromenone	Estrogen receptor
MOL004913	1,3-dihydroxy-9-methoxy-6-benzofurano[3,2-c]chromenone	Estrogen receptor beta
MOL004913	1,3-dihydroxy-9-methoxy-6-benzofurano[3,2-c]chromenone	Glycogen synthase kinase-3 beta
MOL004913	1,3-dihydroxy-9-methoxy-6-benzofurano[3,2-c]chromenone	Mitogen-activated protein kinase 14
MOL004913	1,3-dihydroxy-9-methoxy-6-benzofurano[3,2-c]chromenone	mRNA of PKA Catalytic Subunit C-alpha
MOL004913	1,3-dihydroxy-9-methoxy-6-benzofurano[3,2-c]chromenone	Peroxisome proliferator activated receptor gamma
MOL004913	1,3-dihydroxy-9-methoxy-6-benzofurano[3,2-c]chromenone	Serine/threonine-protein kinase Chk1
MOL004914	1,3-dihydroxy-8,9-dimethoxy-6-benzofurano[3,2-c]chromenone	Androgen receptor
MOL004914	1,3-dihydroxy-8,9-dimethoxy-6-benzofurano[3,2-c]chromenone	Cell division protein kinase 2
MOL004914	1,3-dihydroxy-8,9-dimethoxy-6-benzofurano[3,2-c]chromenone	Estrogen receptor
MOL004914	1,3-dihydroxy-8,9-dimethoxy-6-benzofurano[3,2-c]chromenone	Glycogen synthase kinase-3 beta
MOL004914	1,3-dihydroxy-8,9-dimethoxy-6-benzofurano[3,2-c]chromenone	Mitogen-activated protein kinase 14
MOL004914	1,3-dihydroxy-8,9-dimethoxy-6-benzofurano[3,2-c]chromenone	mRNA of PKA Catalytic Subunit C-alpha
MOL004914	1,3-dihydroxy-8,9-dimethoxy-6-benzofurano[3,2-c]chromenone	Peroxisome proliferator activated receptor gamma
MOL004914	1,3-dihydroxy-8,9-dimethoxy-6-benzofurano[3,2-c]chromenone	Serine/threonine-protein kinase Chk1
MOL004915	Eurycarpin A	Androgen receptor
MOL004915	Eurycarpin A	Calmodulin
MOL004915	Eurycarpin A	Cell division protein kinase 2
MOL004915	Eurycarpin A	Coagulation factor Xa
MOL004915	Eurycarpin A	Cyclin-A2
MOL004915	Eurycarpin A	Dipeptidyl peptidase IV
MOL004915	Eurycarpin A	Estrogen receptor
MOL004915	Eurycarpin A	Estrogen receptor beta
MOL004915	Eurycarpin A	Glycogen synthase kinase-3 beta
MOL004915	Eurycarpin A	Mitogen-activated protein kinase 14
MOL004915	Eurycarpin A	Nitric oxide synthase, inducible
MOL004915	Eurycarpin A	Peroxisome proliferator activated receptor gamma
MOL004915	Eurycarpin A	Prostaglandin G/H synthase 2
MOL004915	Eurycarpin A	Proto-oncogene serine/threonine-protein kinase Pim-1
MOL004915	Eurycarpin A	Serine/threonine-protein kinase Chk1
MOL004915	Eurycarpin A	Sodium channel protein type 5 subunit alpha
MOL004915	Eurycarpin A	Trypsin-1
MOL004924	(-)-Medicocarpin	Acetylcholinesterase
MOL004924	(-)-Medicocarpin	Prostaglandin G/H synthase 2
MOL004935	Sigmoidin-B	Coagulation factor Xa
MOL004935	Sigmoidin-B	Estrogen receptor
MOL004935	Sigmoidin-B	Prostaglandin G/H synthase 2
MOL004935	Sigmoidin-B	Vascular endothelial growth factor receptor 2
MOL004941	(2R)-7-hydroxy-2-(4-hydroxyphenyl)chroman-4-one	Amine oxidase [flavin-containing] B
MOL004941	(2R)-7-hydroxy-2-(4-hydroxyphenyl)chroman-4-one	Beta-2 adrenergic receptor
MOL004941	(2R)-7-hydroxy-2-(4-hydroxyphenyl)chroman-4-one	Beta-lactamase
MOL004941	(2R)-7-hydroxy-2-(4-hydroxyphenyl)chroman-4-one	Calmodulin
MOL004941	(2R)-7-hydroxy-2-(4-hydroxyphenyl)chroman-4-one	cAMP-dependent protein kinase inhibitor alpha
MOL004941	(2R)-7-hydroxy-2-(4-hydroxyphenyl)chroman-4-one	CGMP-inhibited 3',5'-cyclic phosphodiesterase A
MOL004941	(2R)-7-hydroxy-2-(4-hydroxyphenyl)chroman-4-one	Estrogen receptor
MOL004941	(2R)-7-hydroxy-2-(4-hydroxyphenyl)chroman-4-one	Gamma-aminobutyric acid receptor subunit alpha-1
MOL004941	(2R)-7-hydroxy-2-(4-hydroxyphenyl)chroman-4-one	mRNA of PKA Catalytic Subunit C-alpha
MOL004941	(2R)-7-hydroxy-2-(4-hydroxyphenyl)chroman-4-one	Phosphatidylinositol-4,5-bisphosphate 3-kinase catalytic subunit, gamma isoform
MOL004941	(2R)-7-hydroxy-2-(4-hydroxyphenyl)chroman-4-one	Prostaglandin G/H synthase 1
MOL004941	(2R)-7-hydroxy-2-(4-hydroxyphenyl)chroman-4-one	Prostaglandin G/H synthase 2
MOL004941	(2R)-7-hydroxy-2-(4-hydroxyphenyl)chroman-4-one	Retinoic acid receptor RXR-alpha
MOL004941	(2R)-7-hydroxy-2-(4-hydroxyphenyl)chroman-4-one	Sodium-dependent serotonin transporter
MOL004945	(2S)-7-hydroxy-2-(4-hydroxyphenyl)-8-(3-methylbut-2-enyl)chroman-4-one	Alpha-1B adrenergic receptor
MOL004945	(2S)-7-hydroxy-2-(4-hydroxyphenyl)-8-(3-methylbut-2-enyl)chroman-4-one	Beta-2 adrenergic receptor
MOL004945	(2S)-7-hydroxy-2-(4-hydroxyphenyl)-8-(3-methylbut-2-enyl)chroman-4-one	Calmodulin
MOL004945	(2S)-7-hydroxy-2-(4-hydroxyphenyl)-8-(3-methylbut-2-enyl)chroman-4-one	CGMP-inhibited 3',5'-cyclic phosphodiesterase A
MOL004945	(2S)-7-hydroxy-2-(4-hydroxyphenyl)-8-(3-methylbut-2-enyl)chroman-4-one	Coagulation factor Xa
MOL004945	(2S)-7-hydroxy-2-(4-hydroxyphenyl)-8-(3-methylbut-2-enyl)chroman-4-one	Estrogen receptor
MOL004945	(2S)-7-hydroxy-2-(4-hydroxyphenyl)-8-(3-methylbut-2-enyl)chroman-4-one	Estrogen receptor beta
MOL004945	(2S)-7-hydroxy-2-(4-hydroxyphenyl)-8-(3-methylbut-2-enyl)chroman-4-one	Nitric oxide synthase, inducible
MOL004945	(2S)-7-hydroxy-2-(4-hydroxyphenyl)-8-(3-methylbut-2-enyl)chroman-4-one	Prostaglandin G/H synthase 1
MOL004945	(2S)-7-hydroxy-2-(4-hydroxyphenyl)-8-(3-methylbut-2-enyl)chroman-4-one	Prostaglandin G/H synthase 2
MOL004945	(2S)-7-hydroxy-2-(4-hydroxyphenyl)-8-(3-methylbut-2-enyl)chroman-4-one	Sodium channel protein type 5 subunit alpha
MOL004948	Isoglycyrol	Androgen receptor
MOL004948	Isoglycyrol	Dipeptidyl peptidase IV
MOL004948	Isoglycyrol	Estrogen receptor
MOL004948	Isoglycyrol	Glycogen synthase kinase-3 beta
MOL004948	Isoglycyrol	Nitric oxide synthase, inducible
MOL004948	Isoglycyrol	Prostaglandin G/H synthase 2
MOL004948	Isoglycyrol	Proto-oncogene serine/threonine-protein kinase Pim-1
MOL004949	Isolicoflavonol	Androgen receptor
MOL004949	Isolicoflavonol	Calmodulin
MOL004949	Isolicoflavonol	Cell division protein kinase 2
MOL004949	Isolicoflavonol	Coagulation factor Xa
MOL004949	Isolicoflavonol	Cyclin-A2
MOL004949	Isolicoflavonol	Estrogen receptor
MOL004949	Isolicoflavonol	Glycogen synthase kinase-3 beta
MOL004949	Isolicoflavonol	Nitric oxide synthase, inducible
MOL004949	Isolicoflavonol	Nuclear receptor coactivator 2
MOL004949	Isolicoflavonol	Peroxisome proliferator activated receptor gamma
MOL004949	Isolicoflavonol	Prostaglandin G/H synthase 2
MOL004949	Isolicoflavonol	Proto-oncogene serine/threonine-protein kinase Pim-1
MOL004949	Isolicoflavonol	Trypsin-1
MOL004957	HMO	Amine oxidase [flavin-containing] B
MOL004957	HMO	Androgen receptor
MOL004957	HMO	Beta-2 adrenergic receptor
MOL004957	HMO	Calmodulin
MOL004957	HMO	cAMP-dependent protein kinase inhibitor alpha
MOL004957	HMO	Cell division protein kinase 2
MOL004957	HMO	CGMP-inhibited 3',5'-cyclic phosphodiesterase A
MOL004957	HMO	Cyclin-A2
MOL004957	HMO	Dipeptidyl peptidase IV
MOL004957	HMO	Estrogen receptor
MOL004957	HMO	Estrogen receptor beta
MOL004957	HMO	Glycogen synthase kinase-3 beta
MOL004957	HMO	Ig gamma-1 chain C region
MOL004957	HMO	Mitogen-activated protein kinase 14
MOL004957	HMO	mRNA of PKA Catalytic Subunit C-alpha
MOL004957	HMO	Muscarinic acetylcholine receptor M1
MOL004957	HMO	Nitric oxide synthase, inducible
MOL004957	HMO	Peroxisome proliferator activated receptor gamma
MOL004957	HMO	Prostaglandin G/H synthase 1
MOL004957	HMO	Prostaglandin G/H synthase 2
MOL004957	HMO	Proto-oncogene serine/threonine-protein kinase Pim-1
MOL004957	HMO	Retinoic acid receptor RXR-alpha
MOL004957	HMO	Serine/threonine-protein kinase Chk1
MOL004957	HMO	Sodium channel protein type 5 subunit alpha
MOL004957	HMO	Sodium-dependent dopamine transporter
MOL004957	HMO	Sodium-dependent serotonin transporter
MOL004957	HMO	Trypsin-1
MOL004959	1-Methoxyphaseollidin	Alpha-1B adrenergic receptor
MOL004959	1-Methoxyphaseollidin	Alpha-1D adrenergic receptor
MOL004959	1-Methoxyphaseollidin	Androgen receptor
MOL004959	1-Methoxyphaseollidin	Beta-2 adrenergic receptor
MOL004959	1-Methoxyphaseollidin	Calmodulin
MOL004959	1-Methoxyphaseollidin	Cell division protein kinase 2
MOL004959	1-Methoxyphaseollidin	Coagulation factor Xa
MOL004959	1-Methoxyphaseollidin	Cyclin-A2
MOL004959	1-Methoxyphaseollidin	DNA topoisomerase II
MOL004959	1-Methoxyphaseollidin	Estrogen receptor
MOL004959	1-Methoxyphaseollidin	Estrogen receptor beta
MOL004959	1-Methoxyphaseollidin	Glycogen synthase kinase-3 beta
MOL004959	1-Methoxyphaseollidin	Mitogen-activated protein kinase 14
MOL004959	1-Methoxyphaseollidin	Nitric oxide synthase, inducible
MOL004959	1-Methoxyphaseollidin	Nitric-oxide synthase, endothelial
MOL004959	1-Methoxyphaseollidin	Nuclear receptor coactivator 1
MOL004959	1-Methoxyphaseollidin	Nuclear receptor coactivator 2
MOL004959	1-Methoxyphaseollidin	Peroxisome proliferator activated receptor gamma
MOL004959	1-Methoxyphaseollidin	Phosphatidylinositol-4,5-bisphosphate 3-kinase catalytic subunit, gamma isoform
MOL004959	1-Methoxyphaseollidin	Potassium voltage-gated channel subfamily H member 2
MOL004959	1-Methoxyphaseollidin	Prostaglandin G/H synthase 1
MOL004959	1-Methoxyphaseollidin	Prostaglandin G/H synthase 2
MOL004959	1-Methoxyphaseollidin	Proto-oncogene serine/threonine-protein kinase Pim-1
MOL004959	1-Methoxyphaseollidin	Retinoic acid receptor RXR-alpha
MOL004959	1-Methoxyphaseollidin	Sodium channel protein type 5 subunit alpha
MOL004959	1-Methoxyphaseollidin	Trypsin-1
MOL004959	1-Methoxyphaseollidin	Vascular endothelial growth factor receptor 2
MOL004961	Quercetin der.	Androgen receptor
MOL004961	Quercetin der.	Calmodulin
MOL004961	Quercetin der.	Cell division protein kinase 2
MOL004961	Quercetin der.	Dipeptidyl peptidase IV
MOL004961	Quercetin der.	Estrogen receptor
MOL004961	Quercetin der.	Estrogen receptor beta
MOL004961	Quercetin der.	Glycogen synthase kinase-3 beta
MOL004961	Quercetin der.	Mitogen-activated protein kinase 14
MOL004961	Quercetin der.	mRNA of Protein-tyrosine phosphatase, non-receptor type 1
MOL004961	Quercetin der.	Nitric oxide synthase, inducible
MOL004961	Quercetin der.	Nuclear receptor coactivator 2
MOL004961	Quercetin der.	Peroxisome proliferator activated receptor gamma
MOL004961	Quercetin der.	Prostaglandin G/H synthase 1
MOL004961	Quercetin der.	Prostaglandin G/H synthase 2
MOL004961	Quercetin der.	Sodium channel protein type 5 subunit alpha
MOL004961	Quercetin der.	Trypsin-1
MOL004966	3'-Hydroxy-4'-O-Methylglabridin	Alpha-1B adrenergic receptor
MOL004966	3'-Hydroxy-4'-O-Methylglabridin	Androgen receptor
MOL004966	3'-Hydroxy-4'-O-Methylglabridin	Beta-2 adrenergic receptor
MOL004966	3'-Hydroxy-4'-O-Methylglabridin	Calcium-activated potassium channel subunit alpha 1
MOL004966	3'-Hydroxy-4'-O-Methylglabridin	Calmodulin
MOL004966	3'-Hydroxy-4'-O-Methylglabridin	Cell division protein kinase 2
MOL004966	3'-Hydroxy-4'-O-Methylglabridin	Coagulation factor VII
MOL004966	3'-Hydroxy-4'-O-Methylglabridin	Coagulation factor Xa
MOL004966	3'-Hydroxy-4'-O-Methylglabridin	Cyclin-A2
MOL004966	3'-Hydroxy-4'-O-Methylglabridin	DNA topoisomerase II
MOL004966	3'-Hydroxy-4'-O-Methylglabridin	Estrogen receptor
MOL004966	3'-Hydroxy-4'-O-Methylglabridin	Estrogen receptor beta
MOL004966	3'-Hydroxy-4'-O-Methylglabridin	Glycogen synthase kinase-3 beta
MOL004966	3'-Hydroxy-4'-O-Methylglabridin	Mitogen-activated protein kinase 14
MOL004966	3'-Hydroxy-4'-O-Methylglabridin	mRNA of PKA Catalytic Subunit C-alpha
MOL004966	3'-Hydroxy-4'-O-Methylglabridin	Nitric oxide synthase, inducible
MOL004966	3'-Hydroxy-4'-O-Methylglabridin	Nuclear receptor coactivator 1
MOL004966	3'-Hydroxy-4'-O-Methylglabridin	Nuclear receptor coactivator 2
MOL004966	3'-Hydroxy-4'-O-Methylglabridin	Peroxisome proliferator activated receptor gamma
MOL004966	3'-Hydroxy-4'-O-Methylglabridin	Potassium voltage-gated channel subfamily H member 2
MOL004966	3'-Hydroxy-4'-O-Methylglabridin	Prostaglandin G/H synthase 1
MOL004966	3'-Hydroxy-4'-O-Methylglabridin	Prostaglandin G/H synthase 2
MOL004966	3'-Hydroxy-4'-O-Methylglabridin	Proto-oncogene serine/threonine-protein kinase Pim-1
MOL004966	3'-Hydroxy-4'-O-Methylglabridin	Serine/threonine-protein kinase Chk1
MOL004966	3'-Hydroxy-4'-O-Methylglabridin	Sodium channel protein type 5 subunit alpha
MOL004966	3'-Hydroxy-4'-O-Methylglabridin	Trypsin-1
MOL004966	3'-Hydroxy-4'-O-Methylglabridin	Vascular endothelial growth factor receptor 2
MOL004974	3'-Methoxyglabridin	Acetylcholinesterase
MOL004974	3'-Methoxyglabridin	Alpha-1B adrenergic receptor
MOL004974	3'-Methoxyglabridin	Androgen receptor
MOL004974	3'-Methoxyglabridin	Beta-2 adrenergic receptor
MOL004974	3'-Methoxyglabridin	Calcium-activated potassium channel subunit alpha 1
MOL004974	3'-Methoxyglabridin	Calmodulin
MOL004974	3'-Methoxyglabridin	Cell division protein kinase 2
MOL004974	3'-Methoxyglabridin	Coagulation factor VII
MOL004974	3'-Methoxyglabridin	Coagulation factor Xa
MOL004974	3'-Methoxyglabridin	Cyclin-A2
MOL004974	3'-Methoxyglabridin	DNA topoisomerase II
MOL004974	3'-Methoxyglabridin	Estrogen receptor
MOL004974	3'-Methoxyglabridin	Estrogen receptor beta
MOL004974	3'-Methoxyglabridin	Glycogen synthase kinase-3 beta
MOL004974	3'-Methoxyglabridin	Mitogen-activated protein kinase 14
MOL004974	3'-Methoxyglabridin	Nitric oxide synthase, inducible
MOL004974	3'-Methoxyglabridin	Nuclear receptor coactivator 1
MOL004974	3'-Methoxyglabridin	Nuclear receptor coactivator 2
MOL004974	3'-Methoxyglabridin	Peroxisome proliferator activated receptor gamma
MOL004974	3'-Methoxyglabridin	Potassium voltage-gated channel subfamily H member 2
MOL004974	3'-Methoxyglabridin	Prostaglandin G/H synthase 1
MOL004974	3'-Methoxyglabridin	Prostaglandin G/H synthase 2
MOL004974	3'-Methoxyglabridin	Proto-oncogene serine/threonine-protein kinase Pim-1
MOL004974	3'-Methoxyglabridin	Retinoic acid receptor RXR-alpha
MOL004974	3'-Methoxyglabridin	Serine/threonine-protein kinase Chk1
MOL004974	3'-Methoxyglabridin	Sodium channel protein type 5 subunit alpha
MOL004974	3'-Methoxyglabridin	Trypsin-1
MOL004978	2-[(3R)-8,8-dimethyl-3,4-dihydro-2H-pyrano[6,5-f]chromen-3-yl]-5-methoxyphenol	Acetylcholinesterase
MOL004978	2-[(3R)-8,8-dimethyl-3,4-dihydro-2H-pyrano[6,5-f]chromen-3-yl]-5-methoxyphenol	Alpha-1B adrenergic receptor
MOL004978	2-[(3R)-8,8-dimethyl-3,4-dihydro-2H-pyrano[6,5-f]chromen-3-yl]-5-methoxyphenol	Androgen receptor
MOL004978	2-[(3R)-8,8-dimethyl-3,4-dihydro-2H-pyrano[6,5-f]chromen-3-yl]-5-methoxyphenol	Beta-2 adrenergic receptor
MOL004978	2-[(3R)-8,8-dimethyl-3,4-dihydro-2H-pyrano[6,5-f]chromen-3-yl]-5-methoxyphenol	Calcium-activated potassium channel subunit alpha 1
MOL004978	2-[(3R)-8,8-dimethyl-3,4-dihydro-2H-pyrano[6,5-f]chromen-3-yl]-5-methoxyphenol	Calmodulin
MOL004978	2-[(3R)-8,8-dimethyl-3,4-dihydro-2H-pyrano[6,5-f]chromen-3-yl]-5-methoxyphenol	Cell division protein kinase 2
MOL004978	2-[(3R)-8,8-dimethyl-3,4-dihydro-2H-pyrano[6,5-f]chromen-3-yl]-5-methoxyphenol	Coagulation factor Xa
MOL004978	2-[(3R)-8,8-dimethyl-3,4-dihydro-2H-pyrano[6,5-f]chromen-3-yl]-5-methoxyphenol	Cyclin-A2
MOL004978	2-[(3R)-8,8-dimethyl-3,4-dihydro-2H-pyrano[6,5-f]chromen-3-yl]-5-methoxyphenol	Estrogen receptor
MOL004978	2-[(3R)-8,8-dimethyl-3,4-dihydro-2H-pyrano[6,5-f]chromen-3-yl]-5-methoxyphenol	Estrogen receptor beta
MOL004978	2-[(3R)-8,8-dimethyl-3,4-dihydro-2H-pyrano[6,5-f]chromen-3-yl]-5-methoxyphenol	Glycogen synthase kinase-3 beta
MOL004978	2-[(3R)-8,8-dimethyl-3,4-dihydro-2H-pyrano[6,5-f]chromen-3-yl]-5-methoxyphenol	Mitogen-activated protein kinase 14
MOL004978	2-[(3R)-8,8-dimethyl-3,4-dihydro-2H-pyrano[6,5-f]chromen-3-yl]-5-methoxyphenol	mRNA of PKA Catalytic Subunit C-alpha
MOL004978	2-[(3R)-8,8-dimethyl-3,4-dihydro-2H-pyrano[6,5-f]chromen-3-yl]-5-methoxyphenol	Muscarinic acetylcholine receptor M1
MOL004978	2-[(3R)-8,8-dimethyl-3,4-dihydro-2H-pyrano[6,5-f]chromen-3-yl]-5-methoxyphenol	Muscarinic acetylcholine receptor M3
MOL004978	2-[(3R)-8,8-dimethyl-3,4-dihydro-2H-pyrano[6,5-f]chromen-3-yl]-5-methoxyphenol	Nitric oxide synthase, inducible
MOL004978	2-[(3R)-8,8-dimethyl-3,4-dihydro-2H-pyrano[6,5-f]chromen-3-yl]-5-methoxyphenol	Nitric-oxide synthase, endothelial
MOL004978	2-[(3R)-8,8-dimethyl-3,4-dihydro-2H-pyrano[6,5-f]chromen-3-yl]-5-methoxyphenol	Nuclear receptor coactivator 1
MOL004978	2-[(3R)-8,8-dimethyl-3,4-dihydro-2H-pyrano[6,5-f]chromen-3-yl]-5-methoxyphenol	Nuclear receptor coactivator 2
MOL004978	2-[(3R)-8,8-dimethyl-3,4-dihydro-2H-pyrano[6,5-f]chromen-3-yl]-5-methoxyphenol	Peroxisome proliferator activated receptor gamma
MOL004978	2-[(3R)-8,8-dimethyl-3,4-dihydro-2H-pyrano[6,5-f]chromen-3-yl]-5-methoxyphenol	Potassium voltage-gated channel subfamily H member 2
MOL004978	2-[(3R)-8,8-dimethyl-3,4-dihydro-2H-pyrano[6,5-f]chromen-3-yl]-5-methoxyphenol	Prostaglandin G/H synthase 1
MOL004978	2-[(3R)-8,8-dimethyl-3,4-dihydro-2H-pyrano[6,5-f]chromen-3-yl]-5-methoxyphenol	Prostaglandin G/H synthase 2
MOL004978	2-[(3R)-8,8-dimethyl-3,4-dihydro-2H-pyrano[6,5-f]chromen-3-yl]-5-methoxyphenol	Proto-oncogene serine/threonine-protein kinase Pim-1
MOL004978	2-[(3R)-8,8-dimethyl-3,4-dihydro-2H-pyrano[6,5-f]chromen-3-yl]-5-methoxyphenol	Retinoic acid receptor RXR-alpha
MOL004978	2-[(3R)-8,8-dimethyl-3,4-dihydro-2H-pyrano[6,5-f]chromen-3-yl]-5-methoxyphenol	Retinoic acid receptor RXR-beta
MOL004978	2-[(3R)-8,8-dimethyl-3,4-dihydro-2H-pyrano[6,5-f]chromen-3-yl]-5-methoxyphenol	Serine/threonine-protein kinase Chk1
MOL004978	2-[(3R)-8,8-dimethyl-3,4-dihydro-2H-pyrano[6,5-f]chromen-3-yl]-5-methoxyphenol	Sodium channel protein type 5 subunit alpha
MOL004978	2-[(3R)-8,8-dimethyl-3,4-dihydro-2H-pyrano[6,5-f]chromen-3-yl]-5-methoxyphenol	Sodium-dependent dopamine transporter
MOL004978	2-[(3R)-8,8-dimethyl-3,4-dihydro-2H-pyrano[6,5-f]chromen-3-yl]-5-methoxyphenol	Trypsin-1
MOL004980	Inflacoumarin A	Androgen receptor
MOL004980	Inflacoumarin A	Beta-2 adrenergic receptor
MOL004980	Inflacoumarin A	Calmodulin
MOL004980	Inflacoumarin A	Coagulation factor Xa
MOL004980	Inflacoumarin A	Dipeptidyl peptidase IV
MOL004980	Inflacoumarin A	Estrogen receptor
MOL004980	Inflacoumarin A	Nuclear receptor coactivator 2
MOL004980	Inflacoumarin A	Peroxisome proliferator activated receptor gamma
MOL004980	Inflacoumarin A	Prostaglandin G/H synthase 1
MOL004980	Inflacoumarin A	Prostaglandin G/H synthase 2
MOL004980	Inflacoumarin A	Proto-oncogene serine/threonine-protein kinase Pim-1
MOL004980	Inflacoumarin A	Sodium channel protein type 5 subunit alpha
MOL004980	Inflacoumarin A	Trypsin-1
MOL004985	icos-5-enoic acid	Nuclear receptor coactivator 2
MOL004988	Kanzonol F	Androgen receptor
MOL004988	Kanzonol F	Calmodulin
MOL004988	Kanzonol F	Coagulation factor Xa
MOL004988	Kanzonol F	Estrogen receptor
MOL004988	Kanzonol F	Estrogen receptor beta
MOL004988	Kanzonol F	Nuclear receptor coactivator 2
MOL004988	Kanzonol F	Prostaglandin G/H synthase 2
MOL004988	Kanzonol F	Proto-oncogene serine/threonine-protein kinase Pim-1
MOL004989	6-prenylated eriodictyol	Calmodulin
MOL004989	6-prenylated eriodictyol	Coagulation factor VII
MOL004989	6-prenylated eriodictyol	Coagulation factor Xa
MOL004989	6-prenylated eriodictyol	Estrogen receptor
MOL004989	6-prenylated eriodictyol	Nitric oxide synthase, inducible
MOL004989	6-prenylated eriodictyol	Prostaglandin G/H synthase 2
MOL004989	6-prenylated eriodictyol	Sodium channel protein type 5 subunit alpha
MOL004990	7,2',4'-trihydroxy－5-methoxy-3－arylcoumarin	Androgen receptor
MOL004990	7,2',4'-trihydroxy－5-methoxy-3－arylcoumarin	Cell division protein kinase 2
MOL004990	7,2',4'-trihydroxy－5-methoxy-3－arylcoumarin	Dipeptidyl peptidase IV
MOL004990	7,2',4'-trihydroxy－5-methoxy-3－arylcoumarin	Estrogen receptor
MOL004990	7,2',4'-trihydroxy－5-methoxy-3－arylcoumarin	Estrogen receptor beta
MOL004990	7,2',4'-trihydroxy－5-methoxy-3－arylcoumarin	Glycogen synthase kinase-3 beta
MOL004990	7,2',4'-trihydroxy－5-methoxy-3－arylcoumarin	Mitogen-activated protein kinase 14
MOL004990	7,2',4'-trihydroxy－5-methoxy-3－arylcoumarin	mRNA of PKA Catalytic Subunit C-alpha
MOL004990	7,2',4'-trihydroxy－5-methoxy-3－arylcoumarin	Nitric oxide synthase, inducible
MOL004990	7,2',4'-trihydroxy－5-methoxy-3－arylcoumarin	Peroxisome proliferator activated receptor gamma
MOL004990	7,2',4'-trihydroxy－5-methoxy-3－arylcoumarin	Prostaglandin G/H synthase 1
MOL004990	7,2',4'-trihydroxy－5-methoxy-3－arylcoumarin	Prostaglandin G/H synthase 2
MOL004990	7,2',4'-trihydroxy－5-methoxy-3－arylcoumarin	Proto-oncogene serine/threonine-protein kinase Pim-1
MOL004990	7,2',4'-trihydroxy－5-methoxy-3－arylcoumarin	Serine/threonine-protein kinase Chk1
MOL004991	7-Acetoxy-2-methylisoflavone	Acetylcholinesterase
MOL004991	7-Acetoxy-2-methylisoflavone	Alpha-1B adrenergic receptor
MOL004991	7-Acetoxy-2-methylisoflavone	Alpha-1D adrenergic receptor
MOL004991	7-Acetoxy-2-methylisoflavone	Androgen receptor
MOL004991	7-Acetoxy-2-methylisoflavone	Beta-2 adrenergic receptor
MOL004991	7-Acetoxy-2-methylisoflavone	Calmodulin
MOL004991	7-Acetoxy-2-methylisoflavone	Cell division protein kinase 2
MOL004991	7-Acetoxy-2-methylisoflavone	CGMP-inhibited 3',5'-cyclic phosphodiesterase A
MOL004991	7-Acetoxy-2-methylisoflavone	Dipeptidyl peptidase IV
MOL004991	7-Acetoxy-2-methylisoflavone	Estrogen receptor
MOL004991	7-Acetoxy-2-methylisoflavone	Gamma-aminobutyric acid receptor subunit alpha-1
MOL004991	7-Acetoxy-2-methylisoflavone	Glycogen synthase kinase-3 beta
MOL004991	7-Acetoxy-2-methylisoflavone	Mitogen-activated protein kinase 14
MOL004991	7-Acetoxy-2-methylisoflavone	Nitric oxide synthase, inducible
MOL004991	7-Acetoxy-2-methylisoflavone	Nitric-oxide synthase, endothelial
MOL004991	7-Acetoxy-2-methylisoflavone	Nuclear receptor coactivator 2
MOL004991	7-Acetoxy-2-methylisoflavone	Peroxisome proliferator activated receptor gamma
MOL004991	7-Acetoxy-2-methylisoflavone	Prostaglandin G/H synthase 1
MOL004991	7-Acetoxy-2-methylisoflavone	Prostaglandin G/H synthase 2
MOL004991	7-Acetoxy-2-methylisoflavone	Retinoic acid receptor RXR-alpha
MOL004991	7-Acetoxy-2-methylisoflavone	Serine/threonine-protein kinase Chk1
MOL004991	7-Acetoxy-2-methylisoflavone	Sodium channel protein type 5 subunit alpha
MOL004991	7-Acetoxy-2-methylisoflavone	Trypsin-1
MOL004993	8-prenylated eriodictyol	Calmodulin
MOL004993	8-prenylated eriodictyol	Coagulation factor VII
MOL004993	8-prenylated eriodictyol	Coagulation factor Xa
MOL004993	8-prenylated eriodictyol	Estrogen receptor
MOL004993	8-prenylated eriodictyol	Nuclear receptor coactivator 1
MOL004993	8-prenylated eriodictyol	Prostaglandin G/H synthase 2
MOL004993	8-prenylated eriodictyol	Sodium channel protein type 5 subunit alpha
MOL004996	gadelaidic acid	Nuclear receptor coactivator 2
MOL005000	Gancaonin G	Androgen receptor
MOL005000	Gancaonin G	Calmodulin
MOL005000	Gancaonin G	Coagulation factor Xa
MOL005000	Gancaonin G	Cyclin-A2
MOL005000	Gancaonin G	Dipeptidyl peptidase IV
MOL005000	Gancaonin G	DNA topoisomerase II
MOL005000	Gancaonin G	Estrogen receptor
MOL005000	Gancaonin G	Estrogen receptor beta
MOL005000	Gancaonin G	Glycogen synthase kinase-3 beta
MOL005000	Gancaonin G	Mitogen-activated protein kinase 14
MOL005000	Gancaonin G	Nitric oxide synthase, inducible
MOL005000	Gancaonin G	Nitric-oxide synthase, endothelial
MOL005000	Gancaonin G	Nuclear receptor coactivator 2
MOL005000	Gancaonin G	Peroxisome proliferator activated receptor gamma
MOL005000	Gancaonin G	Prostaglandin G/H synthase 2
MOL005000	Gancaonin G	Proto-oncogene serine/threonine-protein kinase Pim-1
MOL005000	Gancaonin G	Serine/threonine-protein kinase Chk1
MOL005000	Gancaonin G	Trypsin-1
MOL005001	Gancaonin H	Androgen receptor
MOL005001	Gancaonin H	Calmodulin
MOL005001	Gancaonin H	Coagulation factor Xa
MOL005001	Gancaonin H	Cyclin-A2
MOL005001	Gancaonin H	DNA topoisomerase II
MOL005001	Gancaonin H	Estrogen receptor
MOL005001	Gancaonin H	Nuclear receptor coactivator 2
MOL005001	Gancaonin H	Prostaglandin G/H synthase 2
MOL005001	Gancaonin H	Proto-oncogene serine/threonine-protein kinase Pim-1
MOL005001	Gancaonin H	Trypsin-1
MOL005001	Gancaonin H	Vascular endothelial growth factor receptor 2
MOL005003	Licoagrocarpin	Acetylcholinesterase
MOL005003	Licoagrocarpin	Alpha-1B adrenergic receptor
MOL005003	Licoagrocarpin	Androgen receptor
MOL005003	Licoagrocarpin	Beta-2 adrenergic receptor
MOL005003	Licoagrocarpin	Calmodulin
MOL005003	Licoagrocarpin	Cell division protein kinase 2
MOL005003	Licoagrocarpin	Coagulation factor Xa
MOL005003	Licoagrocarpin	Cyclin-A2
MOL005003	Licoagrocarpin	Estrogen receptor
MOL005003	Licoagrocarpin	Estrogen receptor beta
MOL005003	Licoagrocarpin	Glycogen synthase kinase-3 beta
MOL005003	Licoagrocarpin	Mitogen-activated protein kinase 14
MOL005003	Licoagrocarpin	Muscarinic acetylcholine receptor M1
MOL005003	Licoagrocarpin	Muscarinic acetylcholine receptor M3
MOL005003	Licoagrocarpin	Muscarinic acetylcholine receptor M5
MOL005003	Licoagrocarpin	Nitric oxide synthase, inducible
MOL005003	Licoagrocarpin	Nitric-oxide synthase, endothelial
MOL005003	Licoagrocarpin	Nuclear receptor coactivator 2
MOL005003	Licoagrocarpin	Peroxisome proliferator activated receptor gamma
MOL005003	Licoagrocarpin	Potassium voltage-gated channel subfamily H member 2
MOL005003	Licoagrocarpin	Prostaglandin G/H synthase 1
MOL005003	Licoagrocarpin	Prostaglandin G/H synthase 2
MOL005003	Licoagrocarpin	Proto-oncogene serine/threonine-protein kinase Pim-1
MOL005003	Licoagrocarpin	Retinoic acid receptor RXR-alpha
MOL005003	Licoagrocarpin	Retinoic acid receptor RXR-beta
MOL005003	Licoagrocarpin	Sodium channel protein type 5 subunit alpha
MOL005003	Licoagrocarpin	Trypsin-1
MOL005007	Glyasperins M	Acetylcholinesterase
MOL005007	Glyasperins M	Androgen receptor
MOL005007	Glyasperins M	Calcium-activated potassium channel subunit alpha 1
MOL005007	Glyasperins M	Calmodulin
MOL005007	Glyasperins M	Cell division protein kinase 2
MOL005007	Glyasperins M	Coagulation factor VII
MOL005007	Glyasperins M	Coagulation factor Xa
MOL005007	Glyasperins M	Cyclin-A2
MOL005007	Glyasperins M	DNA topoisomerase II
MOL005007	Glyasperins M	Estrogen receptor
MOL005007	Glyasperins M	Estrogen receptor beta
MOL005007	Glyasperins M	Glycogen synthase kinase-3 beta
MOL005007	Glyasperins M	mRNA of PKA Catalytic Subunit C-alpha
MOL005007	Glyasperins M	Nitric oxide synthase, inducible
MOL005007	Glyasperins M	Nuclear receptor coactivator 1
MOL005007	Glyasperins M	Nuclear receptor coactivator 2
MOL005007	Glyasperins M	Peroxisome proliferator activated receptor delta
MOL005007	Glyasperins M	Peroxisome proliferator activated receptor gamma
MOL005007	Glyasperins M	Potassium voltage-gated channel subfamily H member 2
MOL005007	Glyasperins M	Prostaglandin G/H synthase 1
MOL005007	Glyasperins M	Prostaglandin G/H synthase 2
MOL005007	Glyasperins M	Proto-oncogene serine/threonine-protein kinase Pim-1
MOL005007	Glyasperins M	Sodium channel protein type 5 subunit alpha
MOL005007	Glyasperins M	Trypsin-1
MOL005007	Glyasperins M	Vascular endothelial growth factor receptor 2
MOL005008	Glycyrrhiza flavonol A	Acetylcholinesterase
MOL005008	Glycyrrhiza flavonol A	Androgen receptor
[truncated: 125 more rows]
