# Supplementary material for: Network pharmacology -based study on the mechanism of traditional Chinese medicine in the treatment of glioblastoma multiforme
Source: BMC Complement Med Ther. 2023 Sep 27;23:342. doi: 10.1186/s12906-023-04174-7 (PMC10523639; doi:10.1186/s12906-023-04174-7)
Supplement: Supplementary file 3 — Additional file 3: Supplementary Table 3. YQQYJDF targets in the treatment of GBM. [file 12906_2023_4174_MOESM3_ESM.xlsx]

## Sheet: Sheet1
Gene symbol	Gene name
ADRA1B	Alpha-1B adrenergic receptor
ADRA2C	Alpha-2C adrenergic receptor
ADRB1	Beta-1 adrenergic receptor
AR	Androgen receptor
BIRC5	Baculoviral IAP repeat-containing protein 5
CALM1	Calmodulin
CAV1	Caveolin-1
CCNA2	Cyclin-A2
CCNB1	G2/mitotic-specific cyclin-B1
CDK1	Cell division control protein 2 homolog
CDK4	Cell division protein kinase 4
CDKN2A	Cyclin-dependent kinase inhibitor 2A, isoforms 1/2/3
CHEK1	Serine/threonine-protein kinase Chk1
CHEK2	Serine/threonine-protein kinase Chk2
CHRM1	Muscarinic acetylcholine receptor M1
CHRM2	Muscarinic acetylcholine receptor M2
CHRM3	Muscarinic acetylcholine receptor M3
CHRM4	Muscarinic acetylcholine receptor M4
CHRM5	Muscarinic acetylcholine receptor M5
CHRNA2	Neuronal acetylcholine receptor subunit alpha-2
CXCL10	C-X-C motif chemokine 10
CXCL11	C-X-C motif chemokine 11
CYP19A1	Cytochrome P450 19A1
CYP1A1	Cytochrome P450 1A1
DPP4	Dipeptidyl peptidase IV
DRD1	Dopamine D1 receptor
E2F2	Transcription factor E2F2
EGFR	Epidermal growth factor receptor
F7	Coagulation factor VII
GABRA1	Gamma-aminobutyric acid receptor subunit alpha-1
GABRA2	Gamma-aminobutyric-acid receptor alpha-2 subunit
GABRA3	Gamma-aminobutyric-acid receptor alpha-3 subunit
GABRA5	Gamma-aminobutyric-acid receptor alpha-5 subunit
GABRA6	Gamma-aminobutyric-acid receptor subunit alpha-6
GOT1	Aspartate aminotransferase, cytoplasmic
GRIA2	Glutamate receptor 2
HAS2	Hyaluronan synthase 2
HMOX1	Heme oxygenase 1
HTR2A	5-hydroxytryptamine 2A receptor
HTR2C	5-hydroxytryptamine 2C receptor
HTR3A	5-hydroxytryptamine receptor 3A
IGFBP3	Insulin-like growth factor-binding protein 3
IL10	Interleukin-10
KCNH5	Potassium voltage-gated channel subfamily H member 2
KCNMA1	Calcium-activated potassium channel subunit alpha 1
MAPK10	Mitogen-activated protein kinase 10
MMP1	Interstitial collagenase
MMP2	72 kDa type IV collagenase
MMP9	Matrix metalloproteinase-9
MTTP	Microsomal triglyceride transfer protein large subunit
MYC	Myc proto-oncogene protein
NCF1	Neutrophil cytosol factor 1
NUF2	Kinetochore protein Nuf2
OPRD1	Delta-type opioid receptor
OPRM1	Mu-type opioid receptor
PCNA	Proliferating cell nuclear antigen
PCOLCE	Procollagen C-endopeptidase enhancer 1
PGR	Progesterone receptor
PLAU	Urokinase-type plasminogen activator
PPP3CA	Serine/threonine-protein phosphatase 2B catalytic subunit alpha isoform
PRKCB	Protein kinase C beta type
PTGER3	Prostaglandin E2 receptor EP3 subtype
PTGS1	Prostaglandin G/H synthase 1
RUNX1T1	Protein CBFA2T1
SCN5A	Sodium channel protein type 5 subunit alpha
SELE	E-selectin
SERPINE1	Plasminogen activator inhibitor 1
SLC2A4	Solute carrier family 2, facilitated glucose transporter member 4
SLPI	Antileukoproteinase
SPP1	Osteopontin
TOP2A	DNA topoisomerase 2-alpha
VCAM1	Vascular cell adhesion protein 1
VEGFA	Vascular endothelial growth factor A
